# Supplementary material for: Comprehensive analysis of the laccase gene family in tea plant highlights its roles in development and stress responses
Source: BMC Plant Biol. 2023 Mar 7;23:129. doi: 10.1186/s12870-023-04134-w (PMC9990228; doi:10.1186/s12870-023-04134-w)
Supplement: Supplementary file 1 — Additional file 1: Table S1. CsLAC gene family CDs and protein sequences. [file 12870_2023_4134_MOESM1_ESM.xlsx]

## Sheet: Sheet1
Gene name	Gene ID	CDS sequence	Amino acid sequences
CsLAC1	CSS0015036.1	ATGGCATACTATCGGATTCAGGCAGCGGTGTTGGTGGCAGCGTTCCTGCTTCCAGCATTGGTCGAGTCCACGGTTAGGCACTACAAGTTCAGTGTGGTGTTGAAGAATGCAACAAGGCTGTGTGCAACAAAGCCAATTGTGGTAGTGAATGGGAAGTTCCCAGGGCCTACTCTTTATGCAAGAGAAGATGACACTGTAATCCTCAGGGTCGTCAACCACGTCCAGTACAATATTACTATCCATTGGCATGGAATAAAGCAGCTAAGAACAGGATGGTCAGATGGGCCAGCATACATCACACAGTGCCCAATACAACCGGGGCAAAGCTACATCTACAACTTCACAATCACAGGTCAGAGAGGCACCCTTCTTTGGCATGCCCATATCACCTGGCTAAGG…	MAYYRIQAAVLVAAFLLPALVESTVRHYKFSVVLKNATRLCATKPIVVVNGKFPGPTLYAREDDTVILRVVNHVQYNITIHWHGIKQLRTGWSDGPAYITQCPIQPGQSYIYNFTITGQRGTLLWHAHITWLRATVHGAIVILPKKGVPYPFPKPDKEEVIIFGEWWKADVETVINQAMQSGLPPNISDSHTINGHPGPFPNCSSQGYSLHVETGKTYLLRIINAAVNDELFFKIAGHNLTIVEVDATYVKPFSIDTVFIAPGQTTNALLTASHDTGKFLIAISPFMDSVVAVDNLTATGILRYKGTHAFFPTSLTTLPPLNATPVTNSFILSLKSLNSIQYPAKVPLTVDHSLFFTIGVGINPCSTCVNGSKAVGNMNNVSFVMPTIAMLQAHYFNIS…
CsLAC2	CSS0006495.1	ATGGTTGAGCCAAGAACTCTGATGAGATTATTCCTGACTCTATGCCTATATGTATCTCTAGCTACCATTCCATTTGCAGAGGCCAGAATTCGACATTACAAGTGGGAAGTGAAGTATGAATACAAATCTCCAGATTGCTACAAGAAACTGATGATCACCATTAATGGAAGGTCTCCTGGACCAACAATCATGGCTCAGCAAAACGATACAATCATTGTTGAGCTCAAGAACAGTTTGTTGACTGAGAATGTTGCGATTCATTGGCATGGGATTCGGCAGATTGGTACACCTTGGTTTGATGGAGCAGAAGGTGTTACTCAATGTCCAATTGTGCCTGGAGACACCTTTGTATACAAATATGTTGTTGATAGGCCTGGAACATTTCTGTACCACGCACAT…	MVEPRTLMRLFLTLCLYVSLATIPFAEARIRHYKWEVKYEYKSPDCYKKLMITINGRSPGPTIMAQQNDTIIVELKNSLLTENVAIHWHGIRQIGTPWFDGAEGVTQCPIVPGDTFVYKYVVDRPGTFLYHAHYGMQRVAGLYGSIRVALPDGESEPFSYDYDRSVILQDWYHKSTYEQATGLSSIPFGWVGEPQSLLIQGRGRFDCSTPGIEAGLCNATNPECSPYVITVVPGKTYRLRISSLTGLSALSFEIEGHNMTVVATDGHYVEPFVVKNLFIYSGETYSVLIKTDQDPSRNYWASSTVVSRNRTTPNGLAIFNYYPNHPRKSPPTVPPPGPAWNDSAPRVAQSLAIKARQGYIYPPPQTSDRVIVLLNTQNKFNGYFRWSVNNVSYNLPHTP…
CsLAC3	CSS0013963.1	ATGGGGAGATCAGTGTTACTACTTCCAATTTTTGTTGCTCTGGCTCTGTTGAGTGTTTCTATTGTGAAAGCAGAGGATGCTTATAGATACTTCACATGGACTGTCACTTATGGAACAGCTTCTCCTCTTGGTGTCGCTCAACAGGTCATCCTTATCAATGGTCAATTTCCTGGTCCTCCACTTGATGTTGTCACTAATGACAACATTGTCATCAATGTTTTTAATAAGCTCGACGACCCTTTTCTCTTGACATGGAATGGAATTAAGCAGAGGAAGAATTCCTGGCAAGATGGAGTTTTGGGCACTAATTGCCCCATCCCTCCAAACTCGAACTTCACTTACAAGTACCAAACCAAAGATCAGATTGGAACCTTCACATACTTCCCATCAACTCTAATG…	MGRSVLLLPIFVALALLSVSIVKAEDAYRYFTWTVTYGTASPLGVAQQVILINGQFPGPPLDVVTNDNIVINVFNKLDDPFLLTWNGIKQRKNSWQDGVLGTNCPIPPNSNFTYKYQTKDQIGTFTYFPSTLMHKAAGGFGRLNVYARSVIPIPYLKPAEDFTLLIGDWSKTSHKELQQLLDSGKSLPFPDAILINGLPESTFTGDQGKTYMFRISNVGLSTAFNFRIQNHTMKLVEVEGSHVIQNTYDSLDVHVGQSLSVLVTLDQSPKDYYIVASSRFTKHVLIATAVLHYTNSQTQVSGPVPAGPTYQIHWSMKQARTLRWNLTANAARPNPQGSYHYGNITIARTIMLANSAPLINGKQRYAVNRVSYINSDTPLKLADYFNIPGIFSMDTIQSL…
CsLAC4	CSS0007266.1	ATGACACGCTCCATTTTTCTGCAAATTTTTCTCGGAATATTTGCTTGCTTGAGTGTTTCATGGGTGAAGGCTGAAGACCCATATAGATATTTTACATTGGAGGTTACATATGGAACAATTTCTCCTCTCGGTGTCAACCAACGGGGCATCCTTATCAATGGGCAGTTTCCTGGACCCACACTTGACTGCATCACTAACGACAATGTAATTGTTGATGTCATTAATAATCTGGATGAGCCTTTCCTCATTACATGGAATGGAATTAAACAGAGGAAGTCCTCATGGCAAGATGGAGTGCTTGGAACGAATTGCCCAATCCCTCCAAACACAAACTGGACATACAAGATGCAAATGAAGGATCAGATAGGGACCTTCTCCTATTTTCCTTCGACTTTGATG…	MTRSIFLQIFLGIFACLSVSWVKAEDPYRYFTLEVTYGTISPLGVNQRGILINGQFPGPTLDCITNDNVIVDVINNLDEPFLITWNGIKQRKSSWQDGVLGTNCPIPPNTNWTYKMQMKDQIGTFSYFPSTLMHRAAGGFGGLNVASRSIIPVPYDKPADEFTVVVNDWWKSDHKILQQTLDSGNPFPFPDAILINGLPKSASFIGEKGQSYLFRVSNVGLTTSINFRIQGHTLTLVEVEGAHTQQEVYESLDIHVGQAVAVLVTLNGSPKDYFIVASSRFTKPILTATAILHYAGSNSPATEPLPIGPTYQLHWSMKQARTIRWNLTANAARPNPQGSFHYGTIPVVRTIILANSATKINGKLRYAVNNVSYVNPSTPLKLADYLNIPGVFSLTTIKD…
CsLAC5	CSS0048739.1	ATGGTTGAGCTTTGTCAAATTGTGACAAGGTTGTTGTCTGTGTGCCTCCTTGTTGTTTGTCTAGTGATTAGTGTTCCACTTGCAGAGGCCAGTAGAGTTCGACATTTCCAATGGGAGGTAAAGCATGAGTTCAAGTCTCCAATTGCTATAACAAACTGTCCAACAATCTTGGCTCAACAAAACGATACTGTCATTGTAGAGCTCAAGAACAGTTTGGAAACTGAAAATGTCGCCATCCATTGGCATGGTATTCGGCAGATTGGATCACCTTGGTCTGACGGAACAGAAGGGATAACTCAGTGTCCGATTTTACTAGGAGACGCCTTTGTCTACAAATTTGTTGTGGATAGGCCTGGGACGTATATGTACCACGCACATTATGGAATGCAAAGAACAGGT…	MVELCQIVTRLLSVCLLVVCLVISVPLAEASRVRHFQWEVKHEFKSPIAITNCPTILAQQNDTVIVELKNSLETENVAIHWHGIRQIGSPWSDGTEGITQCPILLGDAFVYKFVVDRPGTYMYHAHYGMQRTGGLYGSIRVALLDGESKPFSYDYDRSIILNDWYHKSTFEQAAGLSSIPIVWVGEPQSLLIQGKGQFDCSTPGIQASLSNATNPKCSPYVLRVIPGKTYRLRIGSLTALSALSFGIEGHNMTVVEADGHYVEPFVVKNLFIYSGETYSILIKVDQDPSRNYWASSKVVSRNSTTPNGLAILNYYPNHPKRSPPTVPPTGPLWNDVEARVNQSVNIKARQGYILPPPQTSNRVIVMLNTQNTINGHVHWSINNVPFNFPQTSYLIALKQ…
CsLAC6	CSS0049574.1	ATGGTTGAGCTTTGTCAAATTGTGACAAGGTTGTTGTCTGTGTGCCTCCTTGTTGTTTGTCTAGTGATCAGTGTTCCATCTGCAGAGGCCAGTAGAGTTCGGCATTTCAAATGGGAGGTAAAGCATGAGTTCAAGTCTCCAGATTGCTATAACAAACTGGTCATCACCATTAATGGGAAGTCCCCAGGTCCAACAATCTTGGCTCAACAAAACGATACTGTCATTGTAGAGCTCAAGAACAGTTTAGAAACTGAAAATGTCGCCATCCATTGGCATGGTATTCGACAGATTGGATCACCTTGGTCTGACGGAACAGAAGGGATAACTCAGTGTCCGATTTTACCAGGAGACACCTTTGTCTACAAATTTGTTGTGGATAGGCCTGGGACGTATATGTAC…	MVELCQIVTRLLSVCLLVVCLVISVPSAEASRVRHFKWEVKHEFKSPDCYNKLVITINGKSPGPTILAQQNDTVIVELKNSLETENVAIHWHGIRQIGSPWSDGTEGITQCPILPGDTFVYKFVVDRPGTYMYHAHYGMQRTGGLYGSIRVALPDGESEPFSYDYDRSIILNDWYHKSTFEQAAGLSSIPFVWVGEPQSLLIQGKGQFDCSTPGIQASLCNATNPECSPYVLRVIPGKTYRLRIGSLTALAALSFEIEGHNMTVVEADGHYVEPFVVKNLFIYSGETYSVLIKADQDPSRNYWASSKVVSRNSTTPNGLAILNYYPNHPKRSPPTVPPTGPLWNDVEARVNQSVKIKARQGYILPPPQTSDRVIVMLNTQNTINGHVRWSINNVSFNFP…
CsLAC7	CSS0047304.1	ATGACTGAACAAAGAGCCGTGGTGAAAAAGATGGCAAAGCATATCGGCTTTTGCTGGTGTTTTTTCTTTCTCCTTTGCTTCATCGGATCTATCTCTCCCCCAGCTGAAGCTGCGGTGAAGCAATACCACTTTGATCTTCAAGTGAAGAAGGTGAGCAGATTGTGCCATTCCAAGCCCATTGTGACTGTCAATGGGATGTTCCCAGGGCCTACAATCTATGTCAGGGAAGGCGACCGAGTCCTCGTTAATGTTACCAACAATGCACAATATAACATGTCAATCCATTGGCATGGGTTGAAGCACTTTCGCAACGGTTGGGCTGATGGACCGGCTTACATAACACAGTGTCCAATCAAGACCGGGCAAGCTTACACGTATGATTTCAATGTAACAGGACAA…	MTEQRAVVKKMAKHIGFCWCFFFLLCFIGSISPPAEAAVKQYHFDLQVKKVSRLCHSKPIVTVNGMFPGPTIYVREGDRVLVNVTNNAQYNMSIHWHGLKHFRNGWADGPAYITQCPIKTGQAYTYDFNVTGQRGTLWWHAHIFWLRATVYGAIVIMPKPGTPYPFPQPNLEFNLLLGEWWNTDVEEVVKEGTKRGLPPNMSDAHTFNGKPGPLFPCSEKHTFVIEVEQGKTYLIRIINAALNDELFFAIAGHTMTVVEIDAVYTKPFTTQAILIAPGQTTNVLIQANQVPNRYFMAARPFIDVPLSIDNKTATAILQYKGIPNSILPTLPVLPASNDSAFALKYISKLRSLNSLQFPANVPLNVDRHLFYTIGLGKNPCPTCQNGSQLAASLNNISFV…
CsLAC8	CSS0004662.1	ATGGCCAACTTGTTCACTTCATTCACACTATGGTTGATCATAGTATTGTGTACTCAAACCATGCATGCTATGCCACTTTGGCCTGGTGGAAGATCAACCAGGTTCTATGACTTCAAGTTACAAACCATGAAAATCACTAAGCTCTGCAATACAAGGGACATAGTCACAGTCAATGGAATGTATCCTGGACCTGTTGTTTATGCTCAAGAAGATGATAGAGTGATCATCAGAGTCACCAACCAATCTCCCTACAATGCCACCATCCACTGGCACGGTGTCCGACAGAGGTTGTCATGCTGGTCGGATGGTCCTTCCTACATTACCCAGTGCCCAATCCAAACAGGACAGACGTACACGTATGAATTCACAATGCTGCAGCAAAAGGGCACATTTCTTTGG…	MANLFTSFTLWLIIVLCTQTMHAMPLWPGGRSTRFYDFKLQTMKITKLCNTRDIVTVNGMYPGPVVYAQEDDRVIIRVTNQSPYNATIHWHGVRQRLSCWSDGPSYITQCPIQTGQTYTYEFTMLQQKGTFLWHAHFSWLRGTVYGAIVVYPKTGVPYPFKFPYEEHIIILGEYWLRDLVQLEQATLASGGGPPPADAFTINGHPGPKYNCSSNDVYTISVVPGKTYLLRLINAALNMENFFAIANHKLTIVEADAEYTKPFTTDRVMLGPGQTLNVLVTADQPIAQYSMGMGPYMSARNVPFQNITSIAYFQYLGATANSLALPAPLPSFNDNLAVKTVMDGLKSLNSVNVPKEIDTNLFITIGINVQKCKSKMSPQSCQGINGGVMAASMNNISFIK…
CsLAC9	CSS0043918.1	ATGGAAATAAAGCAAAGCTTGAACTTGAAGTACTTCTTAGGAGTTTTGCTACTCCTGAATATGTTTGCTTTTTCTATGGCAAACAAGACCATCCCTTCTTCTATTAACTGGATAACGGAAGCAAAATATGCGAGGCTGTGTAGCACAAAGAAGATTTTGACAGTAAATGGACTATTTCCAGGGCCTCCTTTGTATGTCCACAAAGGTGATAGAGTGATAGTAAATGTTCGAAATCAAGCTAAGTATAACATCACCATTCACTGGCATGGAGTAAAGCAACCAAGAAATCCATGGTCAGATGGACCAGAATATGTGACGCAGTGCCCAATCAAACCAGGAGCAAGTTTTAGTTATCATATCATATTTTCAACAGAAGAAGGAACCTTGTGGTGGCATGCC…	MEIKQSLNLKYFLGVLLLLNMFAFSMANKTIPSSINWITEAKYARLCSTKKILTVNGLFPGPPLYVHKGDRVIVNVRNQAKYNITIHWHGVKQPRNPWSDGPEYVTQCPIKPGASFSYHIIFSTEEGTLWWHAHSDWSRATVHGPIIVYPKFGTTYPFPKPYAEFPIVLASWFKGDVMEIIQTALETGAEPNKSDAFTINGQPGDLYNCSKQGTFRILFDYGKTYLLRIINSIMNEEVFFMVAHHNLRVVGMDGAYVKPFKTNYIMITPGQAMDVLITANQSPSHYYMAARAYAGVVYDNTTTTAIVQYSGNYSAPSTPLFPNLPNYTDINAATNFTKRLRALASKEHPIDVPKSFNTELFMTISVGTRPCGDTSCSGPNGTRLAASLTNISYEQPEVD…
CsLAC10	CSS0043663.1	ATGGCTTCCAAGACGATGGATCTATACTTGAGCTTTCTTGGCTCTCTGCTTCTCTGTGGGATGCTATTTGGGGTTGCTCATGCCGATGTCCGTTACTATACCTTTGTTTTAGAGGAGTCAAATTTCACAAAGTTGTGTAGCACAAAGAGCATGTTAACTGTAAATGGAAGCTTTCCAGGACCAACCCTTCGCGTCCACAAAGGAGACACTGTCTATGTCAATGTCATAAATAATGGAAACTATGGCGTTACTATTCACTGGCATGGAGTGAAGCAGCCGAGGAATCCATGGTTCGATGGGCCTGAATACATCACACAATGCGGAATTTCAGCAGGTAGTAACTTCACCTATCAAATTCTGTTTTCATCGGAAGAAGGAACCCTTTGGTGGCATGCTCAC…	MASKTMDLYLSFLGSLLLCGMLFGVAHADVRYYTFVLEESNFTKLCSTKSMLTVNGSFPGPTLRVHKGDTVYVNVINNGNYGVTIHWHGVKQPRNPWFDGPEYITQCGISAGSNFTYQILFSSEEGTLWWHAHSDWTRSTVHGAIVIWPALGKSYPFPHPDEEHAIVLASWYKQDVMALMNYALEHGGEAKLSDAYCINGQPGDFYPCSNESTTKIKFDHGKTYLLRIVNAVMNTDFFIGIADHNLTVVGWDAAYIKPIYNNYLIITPGQTLDVLVTANQAPGRYYFIASPYFDGQTDDFDKTITSAIFEYNGDYDRSIIPSYPYDVPYFYDIGAASYFWRKTRSLASEEHPIDLPMNISTRMYVVISMNLLHCPNSSCDGPEGDRLAAGFNNITFANP…
CsLAC11	CSS0041657.1	ATGGAAGCTCAAAATCTCCATGTGAGACCATGGTGCGGTGTCATCTTCCCCAGCCTTGCTCTATTTGCTCTCATAGCTTCTTTCGCCAATGCGGAAACTCAATACCACGAATTTGTTGTTCAAGAAACACCAGTGAAGAGGTTGTGTACAACTCACAAGATAATTACCGTCAACGGGCAATATCCAGGGCCGACATTGGAGGTCTGGGATGGAGACACTCTCGAAATTAAAGTCACAAACAGTGCCCGTTACAACGTCACCATCCACTGGCATGGAATAAGACAGAGGGGAACGCCGTGGGCAGACGGCCCTGAATATGTGACTCAGTGCCCAATCCAACCAGGAGCGACTTACACATATCGTTTCATGATCGAAAATCAAGATGGAACGTTCTGGTGG…	MEAQNLHVRPWCGVIFPSLALFALIASFANAETQYHEFVVQETPVKRLCTTHKIITVNGQYPGPTLEVWDGDTLEIKVTNSARYNVTIHWHGIRQRGTPWADGPEYVTQCPIQPGATYTYRFMIENQDGTFWWHGHSRWLRATVFGALIIYPKLGSSYPFPQPKLEIPILLGEWWNQDPMDVLRQAIFTGAAPNISDAYTINGQPGDLYRCSSTDTVKFFVDSGDTILLRIINAALNQQLFFTVANHRLTVVGADGAYMKPFSTRTLMLGPGQTTSVLLTADQTPGRYYIAARAYASAPSVPFDNTTTTAILEYKSAPCNAQLGFPLKPTLPRLPAYNDTATVTAFTTQIKSPSNVEVPTQIDDNLFFTIGLGFVNCNPGPQCQGPNNTRFAASMNNVS…
CsLAC12	CSS0014129.1	ATGATGGCATGGATTAAGGTTTTGGTCATGGTGGCTTGTCTATTTCCGGCATTGGTGGAGTGCAGGGTTCGTCATTATAAGTTCAATGTTATGTTCAACCAAACCATTGTGACCGTTAATGGGCGTTTCCCTGGTCCGACAGTGTACGCAAGGGAGGACGACACAGTCCTTGTTAAGGTCGTCAACCACGTTAAGCACAACATTAGCATTCACTGGACTGGTTGGGCCGATGGGCCGGCATACATAACACAGTGCCCAATCCAGCCAGGGCAAAGCTTTGTGTACAACTTCACCATCACTGGGCAGAGGGGGACTCTCCTATGGCATGCACACATCCTCTGGCTCAGAGCAACAGTCTATGGTGCCATTGTCATCTTGCCCAAGCTTGGTGTCCCTTAC…	MMAWIKVLVMVACLFPALVECRVRHYKFNVMFNQTIVTVNGRFPGPTVYAREDDTVLVKVVNHVKHNISIHWTGWADGPAYITQCPIQPGQSFVYNFTITGQRGTLLWHAHILWLRATVYGAIVILPKLGVPYPFPTPNREVVVVLGEWWKSDVEAVINEATKSGLAPNVSDAHTINGHPGPISNCLSQGGFNLPVEPGKTYLLRIINAALNEELFFKIAGHQLTVVEVDATYVKPFKSDTILIAPGQTTNALLTADLGTVDSPVPVDNMTATATLDYSGTLSTTTTRLTTPPPKNATPVATTFTNSLRSLNSNQFPAKVPLTVDHNLLFTIGLGVNPCSTCVNGSRLVGDINNVTFVMPKISLLQAHFFKISNVFTDDFPGNPIIAYNYTGTQPTNLR…
CsLAC13	CSS0005481.1	ATGGTGACACTGCAAGGATGTCTCCCTTTCATCACTTTGTTCCTCATTTTTCATTTTTTTCCTGCCAACGCAGCATTGAAGAAGTATGACTTCAATATACAAGTGAAGAATGTGAGCAGATTGTGCAATGCCAAACCAATAGTGACAGTGAATGGGATGTTCCCAGGGCCTAGCATTTATGTTAGAGAAGGAGATCAAGTCCTTGTAAATGTTACCAACCATGCACAATACAACATGTCCATCCATTGGCATGACTTGAAACAGTTTCGCAACGGTTGGGCAGATGGACCGGCATATATAACACAGTGTCCAATTAAAAACGGCCATAGCTATATTTACAATTTCACAGTTACGGATCAAAGAGGAACTTTATGGTGGCATGCACACATCCTGTGGCTA…	MVTLQGCLPFITLFLIFHFFPANAALKKYDFNIQVKNVSRLCNAKPIVTVNGMFPGPSIYVREGDQVLVNVTNHAQYNMSIHWHDLKQFRNGWADGPAYITQCPIKNGHSYIYNFTVTDQRGTLWWHAHILWLRATVYGAIVIMPKEGTPFPFPQPHRETNIILGEWWNQDVETIVTQANKLGLPPQPSNAHTINGKPGPLFPRSEKHTFAMEVEFGKTYLLRIINAALNDEHFFAIAGHSMTVVEIDAVYTKPFTTKAILIVPGQTTNVLVKADQSPKRYFMAARPFMDAPITVDNKPVTAILQYEGIPNSVLPILPQLPVSNDTKFAMSYNSKLKSLNSPRFPAKVPLQIDRHLFYTIGLGINPCPTCQKGTQVVASLNNITFVMPKIGLLQAHYFD…
CsLAC14	CSS0050170.1	ATGTGTTCTAGCTTTCCAAGGGTTGTACTCTTTGTGCTGAGTGCTTTTTGGGTTTTTGCTGAACTTGTGCTTGCAAAACATGCAGGCATCACCAGGCACTATAAGTTTGATATTAAGATGCAAAACGTGACAAGGTTGTGCCAAATAAAGAGCATTGTGACAGTCAATGGCCAGTTTCCAGGGCCTCGGATTGTTGTCAGGGAAGGCGATACAATGTTGGTTAAGGTTGTTAACCATGTTCAGAATAATATCACCATTCATTGGCATGGAATAAGGCAGCTAAGGAGTGGGTGGGCAGATGGACCAGCATACATTACACAGTGCCCAATTCAGACTGGTCGTTCCTATGTTTATAACTTCACCATTACTGGCCAAAGAGGGACCCTGTTTTGGCATGCT…	MCSSFPRVVLFVLSAFWVFAELVLAKHAGITRHYKFDIKMQNVTRLCQIKSIVTVNGQFPGPRIVVREGDTMLVKVVNHVQNNITIHWHGIRQLRSGWADGPAYITQCPIQTGRSYVYNFTITGQRGTLFWHAHISWLRATLYGPIVILPKPHVPYPFRHPYKEVPIIFGEWWKADTETVINQAQQTGGAPNLSDAFTINGLPGPFYNCSAKDTFKLKVRPGKTYLLRLINAAMNDELFFSIANHTLTVVEADAVYVKAFKTTTILITPGQTINVLLNTRHHHPNATFLIAARPYATGPATFDNTTTAGILEYHSPPPSTPNTKTPKLPLLIPTLAAFNDTIIATNFNRKVRSLANTKFPAKVPKNVDRHFFFTVGLGISQCSQNQTCQGPNNTRPNTA…
CsLAC15	CSS0032027.1	ATGGGTGCTACTCTTCTTCAATCAACACCATTCTTGAGAGTTCTCTTCGCAATGGCGACATTTTGCCTCTTCCTTGGCCTTGTCATAGCCAAGGACGGAAGTGTAACAAGGCATTACAAATTTGATATAATGTTGCAAAATGTGACAAGATTGTGCCACACCAAGAGCATAGTGACAGTAAATGGGCAGTTTCCGGGACCGCACATTGTGGCTAGGGAGGGGGACACACTTCTTATCAAAGTCGTTAACCATGTTCAAAACAATATCTCCATTCACTGGCATGGCATTCGACAGCTTCAATCCGGTTGGGCTGATGGACCAGCATACATAACTCAATGCCCCATACAAACTGGCCAGAGCTATGTGTACAACTACACCATTGTTGCGCAAAGGGGAACT…	MGATLLQSTPFLRVLFAMATFCLFLGLVIAKDGSVTRHYKFDIMLQNVTRLCHTKSIVTVNGQFPGPHIVAREGDTLLIKVVNHVQNNISIHWHGIRQLQSGWADGPAYITQCPIQTGQSYVYNYTIVAQRGTLFWHAHISWLRVTVHGPIIIRPKHNVPYPFAKPYKEVPIIFGEWFNADPEAVISQALKTGGGPNVSDAYTINGLPGPLYNCSKKDTFKLNVKPGKTYLLRFINAALNDELFFSIANHTLTVVEADAVYIKPFETKTLLITPGQTTNVLLKTKPYFPNATFLMAARPYATGSGTFDNTTVAAILEYYESPSISQKMLPLFKPTLPPLNDTSFAANFTSRLRSLASSQYPANVPQNVDNRFFFTVGLGSNPCDQNQTCQGPNGTKFAA…
CsLAC16	CSS0044116.1	ATGGCACGTCTTGTGTTCTTGCTAACATGTACTCTAGTTCTTCTAGCTTCGTCAGTGGCCTCTGCAGAAGTTGTGAAGCATTCTTTCGAAGTTAAAAATTTGACCGTTCAGCGGCTTTGCCACCAAAATGTCATCACGGCTGTGAATGGAGGCCTTCCTGGCCCAACAATATGGGTTCGTGAGGGTGATACCCTTGTCGTTCGTGTCCATAATAAATCTCCTTACAACGTTACCATTCACTGGCACGGGATTTTTCAATTATTAAGTGGCTGGGCAGATGGACCTGAATATGTAACTCAATGTCCGATTCACCCTGGAAATAGCTATACTTACAAATTCAAAATCACCGGACAAGAAGGAACCCTTTGGTGGCATGCACACTCACAGTGGCTTCGTGCA…	MARLVFLLTCTLVLLASSVASAEVVKHSFEVKNLTVQRLCHQNVITAVNGGLPGPTIWVREGDTLVVRVHNKSPYNVTIHWHGIFQLLSGWADGPEYVTQCPIHPGNSYTYKFKITGQEGTLWWHAHSQWLRATVHGALIIRPRAGHSYPFSKPYREFPILFGEYWNGNVIDIENIALANGSPPTGSNAFTINGQPGDLYNCSSNSTYKLKVVRGKTYLLRIINAAMNNQFFFKIANHNMTVVAVDASYTTPMVTDYIVIAPGQTADVLLTANQQPASYYMAAHTYVSTPGQPDTTTSTTAIIIYENSTQSTPQMPVLPAFNDTPAAHKFYSSLTVLVNAPHWIPVPLKVDEHMFVTINLGLIPCDGNATCGGPLGERLAASMNNASFQFPTKLSMLQA…
CsLAC17	CSS0010479.1	ATGGCACGTCTTGTGTTCTTGCTCGCATTTGCTTTAGCTCTTTTGGCTGCTTCACTCACATCTGCTGCTATTGTGGAGCATACTTTTCAAGTGCAAAATTTGAATATCCAGCGGTTGTGCCATCAACAAGTCATCACTGCTGTAAATGGAGTTTTTCCTGGCCCCACCATACTGGCAAACGAGGGTGATTCCCTCGTCGTTCATGTCGTCAATAAGTCCCCGTACAACCTTACCATTCATTGGCATGGGATTTTTCAATTATTGAGTGGTTGGGCAGATGGACCTGAATATGCAACTCAGTGTCCTATTCGTCCGGGAAATAACTTCACTTATAGATTTAACATCACCGGGCAAGAAGGGACCCTCTGGTGGCATGCACATTCCCAATGGATCCGTGCA…	MARLVFLLAFALALLAASLTSAAIVEHTFQVQNLNIQRLCHQQVITAVNGVFPGPTILANEGDSLVVHVVNKSPYNLTIHWHGIFQLLSGWADGPEYATQCPIRPGNNFTYRFNITGQEGTLWWHAHSQWIRATVHGALIIRPRTGHSYPFPTPYREIPILFGEWWNANIIDVENQALASGGAPNSSDAFTINGQPGDLYSCSSNNTYKLQVARGKTYLLRIINAAMNNQFFFKIANHSMTVVAIDATYTTPMVTDFIVIAPGQTTDILLKTDQPPASYYMAAHTYVSSQGVPDTTTSTTGIIVYENSTSSTPQMPILPAYNDTQSAYKFSTNLTALVNAPHWVPVPLNVDEHMFVTISLGLVPCEVNNTCAGPLSQRLAASMNNASFQFPTNLSMLQA…
CsLAC18	CSS0030703.1	ATGGCACGTCTTGTGTTCTTGCTGGCATGCGCTTTAGCTCTTCTGGCTACTTCACTCAGTTCTGCTGTTGTAGTGGAGCATTCTTTTGAAGTGAAAGATATAACTATCAAACGACTGTGCCAGAATCAAGTCATTACTACCGTAAATGGAGGCTTACCAGGCCCAACAATTCTAGTTCACGAGGATGACACCCTTGTTGTTCATGTCTTTAATAAGTCTCCCCACAACGTTTCCATTCATTGGCATGGAATTTTTCAACGATTGAGTGCTTGGGCAGATGGACCTGAATATGCAACCCAATGTCCAATACGTCCAGGGAGTAGCTATACTTATAGATTTCACATCACAGGACAGGAAGGGACCCTTTGGTGGCATGCACATAGCCAATGGCTTCGTGCA…	MARLVFLLACALALLATSLSSAVVVEHSFEVKDITIKRLCQNQVITTVNGGLPGPTILVHEDDTLVVHVFNKSPHNVSIHWHGIFQRLSAWADGPEYATQCPIRPGSSYTYRFHITGQEGTLWWHAHSQWLRANVYGALIIRPRAGHSYPFLKPYREIPILLGEWWNANIIDIENQATASGGPPNSSNAFTINGQPGDLYTCSSNSTYKVNVVQGKTYLLRIINAAMNNQFFFKVANHKMTVVAIDAIYTTPMVTDFIVIAPGQTIDALLTADQPLASYYMAAHTYISSEGVPDTTTTTTGIIVYKKAKSSTPQLPTLPAFNDTPAAHNFYTSLTTLVNAPHWVPVPLEVDEHMFVTINLGLIPCEGNATCQGPLKQRLAASLNNASFQLPTKLSMLQA…
CsLAC19	CSS0013370.1	ATGAAATACAAAGCTACTTACAAAAAATTTGAGCACTTCTCACATAAAAGAGAGAGAGAGAGGGAAAGAGATTCTTTTTATCTTTGTTTCTTTGGCTCTCAGTCATTCATTGTTCGGTCAAGTAACATGGCACGTCCTGTGTTCTTACTCATTTGGGTTTCAGCTCTTCTGGCTGCTTCACTCGCCTCTGCTGATGTTGTGGAGCATTCTTTCGAAGTAAAAGACATGAATTTCCAACGAATATGCCACAATCAAGTAATTACTACTGTAAATGGAGGTCTCCCAGGCCCAACAATACTGGCTCATGAGGGAGACACCCTTGTTGTTCATGTCTTTAATAAATCTCCTTATAACCTTACTATTCATTGGCATGGAATATTTCAAATATTGAGTCCGTGG…	MKYKATYKKFEHFSHKRERERERDSFYLCFFGSQSFIVRSSNMARPVFLLIWVSALLAASLASADVVEHSFEVKDMNFQRICHNQVITTVNGGLPGPTILAHEGDTLVVHVFNKSPYNLTIHWHGIFQILSPWADGPEYVTQCPIRPGNSYTYRFNITGQEGTLWWHAHSQWLRATVYGALIIRPKVGHSYPFLKPYREFPILLGEWWNTNIIDVENQMLESGGPPLNSSAAFTINGQPGDLYQCSSNSTYKVNVVRGKTYLLRIINAAMNNQFFFKIANHKMTVVAIDATYTTPMVTDVIVIAPGQTIDALLTADQPAASYYMAAHTYVSSEVELDTTTSTTGIIVYENAMSSTPRMPVLPAFNDTPTAHKFYTSLTALVNAPHWVPVPLNVDEHMFV…
CsLAC20	CSS0010391.1	ATGGCACGTCCTGTGTTTTTACTCGTTTGGGTTTTAGGTCTTCTGGCTGCCTCACTCGCTTTTGCTAATATTGTGGAGCATTCTTTCGAAGTAAAAGACATGACTCTCCAACGACTATGCCGCAATCAAGTAATTACTGCTATAAATGGAGGCCTCCCAGGCCCAACAATACTGGCTCATGAGGGAGACACCCTTGTTGTTCATGTCTTTAATAAATCTCCTTATAACCTTACTATTCATTGGCATGGAATTTTTCAAATATTGAGCGTGTGGGCCGATGGACCTGAATATGTAACTCAATGTCCAATACGTCCCGGAAATAGCTATACTTATAGATTCAACATTACAGGACAAGAAGGGACCCTATGGTGGCACGCACATAGTCAATGGCTTCGTGCA…	MARPVFLLVWVLGLLAASLAFANIVEHSFEVKDMTLQRLCRNQVITAINGGLPGPTILAHEGDTLVVHVFNKSPYNLTIHWHGIFQILSVWADGPEYVTQCPIRPGNSYTYRFNITGQEGTLWWHAHSQWLRATVYGALIIRPKVGHSYPFLKPYREFPILLGEWWNANIIDLENQILASGGPPTNSSDAFTINGQPGDLYQCSSNSTYKVNVARGKTYLLRIINAAMNNQFFFKITNHKMTVVAIDATYTTPMVTDFIVIAPGQTIDALLTADQPVASYYMAAHTYVSSEDVSDTTTSTTGVIVYENAMSSTPRMPVLPAFNDTPTAHKFYTSLTALVNAPHWVPVPLNVDEHMFVTVSLGLIPCEAGSNCSGPLHRRLAASLNNASFEFNTKLSMME…
CsLAC21	CSS0020412.1	ATGGCAATGGCTCGTCCTTTGTTCTTGCTAGCTTGTGCTTTAGCTTTTCTAGCTTCTTCACTCTCCTCTGCTGCAGTTGTGGAGCATACTTTTCATGTGCAAAACTTGACTGTTCAACGGTTGTGCCACCAGCATGTCATTACTGCAGTAAATGGAAGCCTTCCCGGCCCAATAATACAAGTTCACGAGGGTGACACGCTCGTTGTTCATGTTTTTAACAAATCTCCCTACAATCTTACCATTCACTGGCATGGGATTTTCCAGTTACTTAGTGGTTGGGCAGATGGACCTGAATATGCAACTCAATGTCCAATACTTCCTGGAAATTGCTACACTTATCGATTCACCATCACTGGCCAAGAAGGAACACTTTGGTGGCATGCACATGTCCAGTGGCTT…	MAMARPLFLLACALAFLASSLSSAAVVEHTFHVQNLTVQRLCHQHVITAVNGSLPGPIIQVHEGDTLVVHVFNKSPYNLTIHWHGIFQLLSGWADGPEYATQCPILPGNCYTYRFTITGQEGTLWWHAHVQWLRATVHGALIIRPRVGHSYPFPKPQKEFPILLGEWWNANVIDVENQGLASGGAPNISDAFTINGQPGDLYPCSSNRTYKIKVVKGKTYLLRIINAALNNQFFFKIANHNMTVVAVDASYTVPIVTDVVVIAPGQTTDVLFTANQPPASYYMAALAYASAANVSFDSTTTTGIIIYENATPSTPQMPVLPAFNDTPTAYKFSSNLTGLMNGPHWTPVPLEIDEQMFVTVGLGLVACGGTTNATCAGPLKQRLGASMNNASFQFPTKLS…
CsLAC22	CSS0023848.1	ATGGCAATGGCTCGCCCTTTGTTCTTGCTAGCTTGTGTTTTTGCTTTTCTAGCTTCTTCATTCTCCTCTGCTGCAGTTGTGGAGCATACTTTTTATGTGCAAAACTTGACTGTTCAACTACTGTGTCACCACCAAGTCATTACTGCAGTAAATGGAAGCCTTCCCGGCCCAATAATACAAGTTCACGAGGGTGACACGCTCATTGTTCATGTTTTTAACAAGTCTCCCTACAATCTTACCATTCACTGGCATGGGATTTTCCAGCTACTTAGTGGTTGGGCAGATGGACCTGAATATGCAACTCAATGTCCGATACTTCCTGGAAATAGCTACACTTATCGATTCACCATCACTGGCCAAGAAGGAACACTTTGGTGGCATGCACACGTCCGGTGGCTC…	MAMARPLFLLACVFAFLASSFSSAAVVEHTFYVQNLTVQLLCHHQVITAVNGSLPGPIIQVHEGDTLIVHVFNKSPYNLTIHWHGIFQLLSGWADGPEYATQCPILPGNSYTYRFTITGQEGTLWWHAHVRWLRATVHGALIIRPRVGHSYPFPNPQKEFPILLGEWWNANVIDVENQGLASGGAPNISDAFTINGRPGNQYPCSSNRTYKIEVVKGKTYLLRVINAALNNQLFFKIANHNMTIVAVDASYTVPIVTDVVVIAPGQTTDVLFTADQPPASYYMAAHAYASAAGVPFDSTTTTGIIIYENATPSTPQMPVLPAFNDTPTAHKFSSNLTGLVNGPHWTPVPLQIDEQMFVTVGLGLVACGGTANATCAGPLRQRLGASMNNASFQFPTKLS…
CsLAC23	CSS0030904.1	ATGGAAACTTGGATTCGAGTCTTGATTCTTGCTGCATTCTTGTTTCCAGCAGTGGTCGAATGCAGGGTTCGTCACTACAAGTTCAATGTGGTAATGAGGAACACCACTAGGTTGTGCTCAACCAAGCCCATTGTCACAGTCAATGGCCAGTTTCCAGGGCCAACTGTGTATGCTAGAGAAGGTGATAATGTGCTCATCAAGGTGGTCAACCATGTCAAATACAATGTCTCTATCCATTGGCATGGTATCCGACAACTCCAAACAGGTTGGGCTGATGGACCAGCATTCATCACACAGTGCCCGATCCAACAAGGTCAAACCTACACATACAACTTCACCATCACCGGGCAACGGGGCACACTTCTTTGGCATGCACACATCCTATGGCTAAGGGCAACT…	METWIRVLILAAFLFPAVVECRVRHYKFNVVMRNTTRLCSTKPIVTVNGQFPGPTVYAREGDNVLIKVVNHVKYNVSIHWHGIRQLQTGWADGPAFITQCPIQQGQTYTYNFTITGQRGTLLWHAHILWLRATVYGGLVILPKRGVPYPFPKPHKEAVVILGEWWKSDTEAVINEALKSGLAPNVSDAHTINGHPGPVSNCPSQGGGGFTLSVQSGKTYMLRVINAGLNEELFFKIAGHQLTVVEVDATYVKPFKIDTIVVAPGQTTNVILTADRNAGKYIVAASPFMDAPIAVDNTTATATLHYSGTLANSPTTFTTTPPKNATPIANNFVNSLKALNSKKYPANVPLTIDHSLFFTVGLGINPCPTSNINNVTFVMPKTALLQAHYFKINGVFTTDF…
CsLAC24	CSS0013475.1	ATGTATTGTTTTGGTTTGGCAATGGCACGTCCTGTGTTCTTGCTAACATGCGCTTTAGCTCTTCTAGCTTCTTCACTAGTCTCTGCTGAAATTGTGGAGCATTCTTTCGAAGTGAAAAATTTGACTGTCCATCCATTATGCCAAAAGCAAGTAATCACTGCAGTGAATGGAAGCCTTCCTGGCCCAACAATACGAGTTCACGAGGGTGACACCCTTGTTGTTCATGTTTTTAATAAGTCTCCTTACAACCTTACCATTCACTGGCATGGAATATTTCAGCTAATGAGTGCTTGGGCAGATGGACCTGAATATGCAACTCAATGTCCGATACGTCCTGGTAGTAGCTACACTTACAAATTCAACATCACTGGACAAGAAGGGACACTCTGGTGGCACGCA…	MYCFGLAMARPVFLLTCALALLASSLVSAEIVEHSFEVKNLTVHPLCQKQVITAVNGSLPGPTIRVHEGDTLVVHVFNKSPYNLTIHWHGIFQLMSAWADGPEYATQCPIRPGSSYTYKFNITGQEGTLWWHAHSQWLRATVYGALIIRPRAGHSYPFPKPYREFPILLGEWWNANVIDVEKEGLVSGGAPNSSDAFTINGRPGDLYLCSSNHTHKLTVVQGKTYLIRIINAAMNNQFFFKIANHNLTVVAVDATYTTPMVTDFILIAAGQTTDVLFTANQPPASYYMVAHPYVSSQNITDSSTSTTGIIVYKNALSLTPQMPVLPAFNDTPTAYKFSTSLTALVNAPHWVPVPLKVNEHMFVTISLGLIPCERNDNCTGLFDQRFAASMNNASFQFPT…
CsLAC25	CSS0011889.1	ATGGGAGAGAATGAGGGGAGTTGGAGGTGTGTGATGGTGGTGCTATTTTTGATGGTATTGAACAACAACTGCATAAATGGGGAAGATCCATATAGGTTCTATACTTGGAATATCACTTATGGTGATATTTACCCTCTTGGTGTTAAGCAACAGGGGATATTGATAAACGGGCAGTTTCCGGGGCCACAGATTGAGTCGGTGACAAATGACAATTTGATTATCAGTGTTTTCAACAGTTTGGACGAGCCTTTTCTCATCTCATGGAATGGGGTGCAGCAGAGAAGGAACTCATGGCAAGATGGAGTGTATGGCACCAACTGCCCCATCCCACCGAGGAAGAACTTCACTTATGTACTTCAAGTCAAGGATCAGATTGGTAGCTACTTCTACTTCCCCTCC…	MGENEGSWRCVMVVLFLMVLNNNCINGEDPYRFYTWNITYGDIYPLGVKQQGILINGQFPGPQIESVTNDNLIISVFNSLDEPFLISWNGVQQRRNSWQDGVYGTNCPIPPRKNFTYVLQVKDQIGSYFYFPSLAFHKAAGGFGGIKISSRSVIPVPFNPPAGDYTILAGDWFKQNHTDLKAILDGGNNLPFPDGLLINGRGSNGFTFTVDQGKTYRFRISNVGLTTSINFRIQGHKMLLVEVEGTHTLQNTYDSLDIHLGQSYSVLVTADQPAQDYYMVVSTRFTSPVLSATSIFHYSNSAGSVSGPPPGGPTTQIDWSLNQARSVRQNLTASGPRPNPQGSYHYGMINTTRTIRLANSAPIINDKQRYAVNSVSFIPADTPLKLADYFKISGVFSLA…
CsLAC26	CSS0024850.1	ATGGGAGGGAATGAGGGGAGTTGGAGGTGTGTGATGGTGGTGCTATTTTTGATGGTATTGAACAACAACTTCATAAATGGGGAAGATCCATATAGGTTCTATACTTGGAATATCACTTATGGTGATATTTACCCTCTTGGTGTTAAGCAACAGGGGATATTGATAAACGGGCAGTTTCCGGGGCCACAGATTGAGTCGGTGACAAATGACAATTTGATCATCAGTGTTTTCAACAGTTTGGACGAGCCTTTTCTCATCTCATGGAATGGGGTGCAGCAGAGAAGGAACTCATGGCAAGATGGAGTGTGTGGCACCAACTGCCCCATCCCACCGAGGAAGAACTTCACTTATGTACTTCAAGTCAAGGATCAGATTGGTAGCTACTTCTACTTCCCCTCC…	MGGNEGSWRCVMVVLFLMVLNNNFINGEDPYRFYTWNITYGDIYPLGVKQQGILINGQFPGPQIESVTNDNLIISVFNSLDEPFLISWNGVQQRRNSWQDGVCGTNCPIPPRKNFTYVLQVKDQIGSYFYFPSLAFHKAAGGFGGIKISSRSVIPVPFNPPAGDYTILAGDWFKQNHTDLKAILDGGNNLPFPDGLLINGRGSNGFTFTVDQGKTYRFRISNVGLTTSINFRIQGHKMLLVEVEGTHTLQNTYDSLDIHLGQSYSVLVTADQPAQDYYMVVSTRFTSPVLSATSIFHYSNSAGSVSGPPPGGPTTQIDWSLNQARSVRQNLTASGPRPNPQGSYHYGMINTTRTIRLANSAPIINDKQRYAVNSVSFIPADTPLKLADYFKISGVFSLA…
CsLAC27	CSS0048339.1	ATGGCAGTGTATTGGTTCATATGTGCCATTCTTTATCTTTTGGGCGGTGCCGGTGCAGAGGATCCTTACAGGTTCTTCACTTGGAATGTTACCTATGGTGATATTTATCCCCTCGGTGTCCGTCAACAGGGTATTTTGATAAATGGTCAATTTCCTGGTCCTGATATATACTCTGTTACCAATGAGAATCTCATTATTAATGTATTCAATAGCTTGCCGGAGCCATTTCTCATCTCCTGGAATGGAATACAACAGAGGAGAAACTCATACCAAGATGGAGTATATGGAACAAACTGCCCAATTCCTCCAGGGAAGAACTTCACTTACACATTGCAAGTGAAAGATCAAATTGGAAGCTTCTTCTATTTCCCTTCTCTCTCCTTCCACAAGGCCGCCGGC…	MAVYWFICAILYLLGGAGAEDPYRFFTWNVTYGDIYPLGVRQQGILINGQFPGPDIYSVTNENLIINVFNSLPEPFLISWNGIQQRRNSYQDGVYGTNCPIPPGKNFTYTLQVKDQIGSFFYFPSLSFHKAAGSFGGIRILSRPLIPVPFPDPAGDFTLLIGDWHKTNHKTLSAILDRGHKLPFPNAILINGRGPNAASCTVEPGKTYRLRISNVGLQNTLNFRIQGHDMKLVEVEGTHTVQTTFSSLDIHVGQSYSVLVTADKAPQDYYIAVSTRFTTQVLSTTAVLHYSNSKKPVSGSPPAAPTTVDWSLNQARSIRTNLTASGPRPNPQGSYHYGTINITRTIKLANSAAQVNGKQRYGVNSVSFVPADTPLKLADHFNIAGVYRINSIPDHPTGA…
CsLAC28	CSS0048878.1	ATGGCATGTCCTGTGTCCTTACTCGGTTGGACTTTAGCTCCTCTGACTGCTTCACTTGTCTCTGCTGATGTTGTGGAGCATTCTTTTGAAGTAATTTTAATCACTGCTGTAAATGGAGGCCTTCCAGGCCCAACAATACTGGCTCATGAGGGAGACACTCTTCTTGTTCATGTCTTTAATAAATCTCCTTACAACCTTACTATTCATTGGCATGGAATTTTTCAAATATTGAGTGTGTGGGCAGATGGACCTGAATATGCAACTCAATGTCCAATATGTCCCGGAAATAGCTATACTTACAGATTCAACATCATAGGACATGAAGAGACCCTATGGTGGCACGCGCATAGTCAATGGCTTCAGGCAACCGTTTATGGGGCGTTAATCATTTGTCCAAAA…	MACPVSLLGWTLAPLTASLVSADVVEHSFEVILITAVNGGLPGPTILAHEGDTLLVHVFNKSPYNLTIHWHGIFQILSVWADGPEYATQCPICPGNSYTYRFNIIGHEETLWWHAHSQWLQATVYGALIICPKVGHSYPFLKPYREFPIPLGINHFWNANIIDVENQALASNGAPNSSNAFTINGQPDDLHQCSSNSTYKVNVARGKTYLLRIINAAMNNQFFFKIADQKMTIVAVDATYITPMVIDVIVIAPGQTIDALLTADQLAASYYMAVHTYISSEGVPDATASTTGIIVYENAMSSTPRMPVLPAFNDTPTAYKSYTNLTALVNAPHWVPVPLNTDEHMFVTVSLGLVPCEAGSTCAGPLQQRLAASLNNASFEFNTKLSMMEAFFNNSTKVK…
CsLAC29	CSS0045107.1	ATGGCACGTCCTGTGTTTTTGCTCGTTTGGAGTTTAGCTCTTCTGACTGCTTCACTCACCTCCGCTGATGTTGTGGAGCATTCTTTCGAAGTAAAAGACATGACTCTCCAACGACTATGCCGCAATCAAGAAATCACTGCTGTAAATGGAGGCCTCCCAGGCCCAACAATACTGGCTCATGAGGGAGACACCCTTGTTGTTCATGTCTTTAATAAATCTCCTTACAACCTTACTATTCATTGGCATGGAATTTTTCAAATATTAAGTGCGTGGGCAGATGGACCTGAATATGCAACTCAATGTCCAATACGTCCCGGAAATAGCTATACTTACAAATTCAACATCACAGGACAAGAAGGGACCTTATGGTGGCACGCACATAGTCAATGGCTTCGTGCA…	MARPVFLLVWSLALLTASLTSADVVEHSFEVKDMTLQRLCRNQEITAVNGGLPGPTILAHEGDTLVVHVFNKSPYNLTIHWHGIFQILSAWADGPEYATQCPIRPGNSYTYKFNITGQEGTLWWHAHSQWLRATVYGALIIRPKVGHSYPFLKPYREFPILLGEWWNANIIDVESQALASGGAPNSSNAFTINGQPGDLYQCSSNSTYKVNVARGKTYLLRIINAAMNNQFFFKIANHKMTVVAIDATYTTPMVTDFIVIAPGQTIDALLTADQPAASYYMAAHTYISSEGVPDATTSTTGIIVYENAMPSTPRMPVLPAFNDTPTAYKFYSSLTALVNAPHWVPVPLNVDEHMFVTVSLGLVPCEAGSTCAGPLQQRLAASLNNASFEFNTKLSMMEA…
CsLAC30	CSS0010920.1	ATGGCACGTCCTGTGTTTTTGCTCGTTTGGAGTTTAGCTCTTCTGACTGCTTCACTCACCTCCGCTGATGTTGTGGAGCATTCTTTCGAAGTAAAAGACATGACTCTCCAACGACTATGCCGCAATCAAGAAATCACTGCTGTAAATGGAGGCCTCCCAGGCCCAACAATACTGGCTCATGAGGGAGACACCCTTGTTGTTCATGTCTTTAATAAATCTCCTTACAACCTTACTATTCATTGGCATGGAATTTTTCAAATATTAAGTGCGTGGGCAGATGGACCTGAATATGCAACTCAATGTCCAATACGTCCCGGAAATAGCTATACTTACAAATTCAACATCACAGGACAAGAAGGGACCTTATGGTGGCACGCACATAGTCAATGGCTTCGTGCA…	VFLLVWSLALLTASLTSADVVEHSFEVKDMTLQRLCRNQEITAVNGGLPGPTILAHEGDTLVVHVFNKSPYNLTIHWHGIFQILSAWADGPEYATQCPIRPGNSYTYKFNITGQEGTLWWHAHSQWLRATVYGALIIRPKVGHSYPFLKPYREFPILLGEWWNANIIDVESQALASGGAPNSSNAFTINGQPGDLYQCSSNSTYKVNVARGKTYLLRIINAAMNNQFFFKIANHKMTVVAVDATYTTPMVTDFIVIAPGQTIDALLTADQPAASYYMAAHTYISSEGVPDATTSTTGIIVYENAMPSTPRMPVLPAFNDTPTAYKFYSSLTALVNAPHWVPVPLNVDEHMFVTVSLGLVPCEAGSTCAGPLQQRLAASLNNASFEFNTKLSMMEAFFNN…
CsLAC31	CSS0008882.1	ATGGCACGGCCTGTGTTCTTACTCGTTTGGGTTTTAACTCTTTTGATTGCTTCACTCGTCTCTACTGATATTGTAGAGTATTCTTTCGTAAAAGACATGACTCTCCAACGATTATGCCGCAATCAAGTAATCACTGCTGTAAATGAAGGCCTCCCAGGCCCAACAATACTGGCTTATGAGGGGGACACCCTTGTTGTTCATGTCTTTAATAAATCTCCTTACAACCTTACTATTCATTGGCATGGAATTTTTCAAATATTGAGTGCATGGGCAGATGGACCTGAATATGCAACTCAATGTCCAATACGTCCCGGAAATAGCTATACTTACAGATTCAACATCACAGGACAAGAAGGAACCCTATGGTGGCACGCACATAGTCAATGGCTTCGTGCAACC…	MARPVFLLVWVLTLLIASLVSTDIVEYSFVKDMTLQRLCRNQVITAVNEGLPGPTILAYEGDTLVVHVFNKSPYNLTIHWHGIFQILSAWADGPEYATQCPIRPGNSYTYRFNITGQEGTLWWHAHSQWLRATVYGALIIRPKVGYSYPFLKPYREFPILLGEWWNANIIDVENQALANGGPPNSSNAFTINGQPGDLYHCSSNSTYKVNLAQGKTYLLRIINAAMNNQFFFKIANHKMTVVAVDATYTTPMVTDFIVIAPGQTIDALLIADQPAAYYYMAAHTYLSSEGIPDTTTSTTGIIVYENAISSTPRMPVLPAFNDTPTAYKFYSSLTALVIAPHWVPVPLNVDEHMFVTISLGLIPCEASSTCDGPLGERLAASLNNASFEFNTKLSMMEAF…
CsLAC32	CSS0032874.1	ATGGCCTCCTCAGGCCTCTGCAGATGCCTAATTGCATCCATAACATTGCTTTCATTTTTTATCAGCACAATCAATGGCATTGATATTTATCTAGAGTGGATTGTTTCCATTGACCTGACCGATCCCATATCACTTGGTCAGCCTGTTATCAGCATTAATGGGATGTTCCCAGGGCCACTCATCAATGCCACAACCAATGACTTTGTTCATGTGAATGTCTTCAACAATCTAGATGAGCCCTTACTCATCTCATGGAATGGCATACAACAGAGGTTAAACTCATGGCAAGACGGATTGTCCGGCACAAACTGCCCTATCAAACCTGGCAGCAACTGGACATATGTGTTCCAGACCAAAGATCAGATAGGCAGTTTCTTCTACTTCCCCTCCCTCAACTTC…	MASSGLCRCLIASITLLSFFISTINGIDIYLEWIVSIDLTDPISLGQPVISINGMFPGPLINATTNDFVHVNVFNNLDEPLLISWNGIQQRLNSWQDGLSGTNCPIKPGSNWTYVFQTKDQIGSFFYFPSLNFQKAAGGFGPIRINNREVINVPFPKPEAEFDLLISDWFYSDYKVVRRLMQDKFLFIGNIPDAVLMNGKGPYHPQVKSPYQSFKVTQGKTYRFRISNVGTAMSINFRVQNHQMVLVETEGSYTNQITLDSLDVHVGQSYSVLVTANQDVADYYIIASPKLLRSVNSSTLVATGVLSYANSVKPASGPLPTGPDPFDVDFSVKQAKSIRWNMTAGAARPNPQGTFNVTNVTLSQTFILQGSMVEIEGVQRYVVNNVSYLTPETPLKLAD…
CsLAC33	CSS0050404.1	ATGAGAGAAGTCAAAAGTCTGTTTTCCTTGTTCCTGATAATCATCTTTGGACTAGTCTTTATTGATAATCAAGTAAATGGTGAAGACCCATACAGGTTCTACACTTGGGCAATCACTTATGGTGACATCTACCCTCTTGGTGTCAAACAACAGGGAATCTTGATAAATGGGCAGTTTCCAGGGCCACAGATCGACTGTGTCACCAATGACAACCTCATTATCAGCGTCTTCAATTACTTGAATGAGCCTTTTCTCATCTCTTGGAATGGCTTACAACACAGGAGGAATTCATGGCAGGACGGGATGTATGGCACTAACTGTCCAATCCCGCCAAGGAGGAATTTTACTTACAATCTTCAAGCAAAGGACCAAATCGGTAGCTTCTTCTACTTTCCATCT…	MREVKSLFSLFLIIIFGLVFIDNQVNGEDPYRFYTWAITYGDIYPLGVKQQGILINGQFPGPQIDCVTNDNLIISVFNYLNEPFLISWNGLQHRRNSWQDGMYGTNCPIPPRRNFTYNLQAKDQIGSFFYFPSLGLHKAAGGFGGIKISSRPRIPVPFPPPAADYTVLAGDWFKRSHRQLTLFLDAGHNLPFPDGLLINGRGWNGYTFTIDQGKTYRFRISNVGLATSINFRIQGHTMKLVEVEGSHTLQNAYSSLDIHLGQSLSVLITADQPPKDYYIVVSSRFTSRILTTTAILHYSNSFTRVFGPPPGGPTTQIDWSLNQARSIRWNLTASGPRPNPQGSYHYGMIQTSRTIMLANSAPFINGKQRYAVNGVSFFRPDTPLKLADYFNIGGVFNLG…
CsLAC34	CSS0036236.1	ATGAGCTGTATTTTTTTAAGAAGACTAGTGAAGGAAACACCATACACAAGGCTATGCAGCACAAAGCCCATACTGACAGTGAATGGACAATTTCCTGGACCAACTCTATATGTTAACAAAGGAGAGACAATAATAGTTGATGTTTATAACCGAGCCAAAGATAACATCACCATTCACTGGCATGGAGTAAGACAACCAAAGTACCCATGGACAGATGGTCCCGAATTTATCACACAATGTCCTATTCGACCGGGAGGGAAGTTTAGCCAAAAGATTATATTTTCAACAGAGGAAGGAACCCTATGGTGGCATGCTCATAGCGACTGGTCCCGTGCCACGGTCCATGGGGCTATCGTGGTCTATCCCAAGAATGGCACAAGCTACCCCTTTCCTAAGCCT…	MSCIFLRRLVKETPYTRLCSTKPILTVNGQFPGPTLYVNKGETIIVDVYNRAKDNITIHWHGVRQPKYPWTDGPEFITQCPIRPGGKFSQKIIFSTEEGTLWWHAHSDWSRATVHGAIVVYPKNGTSYPFPKPYAEVPIILGEWWKQDIMQLLDTFLKTGGDPNTSDAYTINGQPGDLYPCSKSDTFKLMVDHGKTYLLRMINAAMSDILFFSIANHQLTVVGTDASYTKPFKTDYITISPGQTMDVLLEANQPSGQYYMAARVFSSSTVVTYDNTTTTAIVHYNGNYTSPLPPPSFPQNLPYYHDTNASFTYARGLRSLDSPDHPINVPLNMSTKLIFTISVNAIPCANDSCAGPNGTRLSASMNNISFVNPSIDILQAYYNHINGVYEDRFPNVPPL…
CsLAC35	CSS0007135.1	ATGGGTGTGTGGCTTTTGGAATGTATATTAAGAAACTTCCTCCCTCACTTCATCATTTTATATTTCTTTCTGGAAGAAACTAATTATACGAGGTTATGTAGCTCCAAGAAGATATTGACAGTCAATGGACTATTTCCAGGGCCTACTTTGCATGTTCACAAGGGTGATAGGTTGATTGTGAATATTCAAAATCAAGGGGCTTACAATGTCACCATTCATTGGCATGGAGTGAAGCAACCAAGAAATCCATGGTCAGATGGTCCAGAGTATATCACACAATGCCCCATCAAACCAGGAGCAAATTTCAGCTATGAGATCATATTCTCAACTGAAGAAGGTACCCTTTGGTGGCATGCCCATAGTGACTGGTCTCGAGCCACAGTTCATGGTCCCATCATT…	MGVWLLECILRNFLPHFIILYFFLEETNYTRLCSSKKILTVNGLFPGPTLHVHKGDRLIVNIQNQGAYNVTIHWHGVKQPRNPWSDGPEYITQCPIKPGANFSYEIIFSTEEGTLWWHAHSDWSRATVHGPIIVYPANGTTYPYSKPSEEFPIVLASWFKGDVMELIQSALESGGEPNQSDAFTINGQPGDLYNCSKPGTFKIMVDYGKTYLLRIINAIMNEEMFFKVAEHNLTVVGMDGAYIKPIYTDYIMITPGQTMDVLITANQSPSEYYMAARAYAGLQYDNTTTTAIVQYSGNYTAPSTPAFPILPNYTDIDAVTNFTRQMKALNSKDHPVDVPQTVDTKLYITLSVNTLPCVNSSCDGPNGDRLAASLNNMSFVTPEVDVLQAYYSQLKGFYT…
CsLAC36	CSS0039645.1	ATGGGGTTGAAGAAAAATTTGAAGTTGGTGCTTTTAGGGTTTTTGCTCTTGAATTTGTTTGTTTTTTCCATGGCCAAGAAGACAATCCCTTCTATTGATTTTGTTTTAAACGAAACTAGCTATACTAGGTTGTGTAGCACAAAGAAGATATTGACAGTAAATGGACTATTTCCAGGGCCTGCTTTGCATGTCCGCAAAGGTGATAGATTGATAGTTAATGTGCAAAATCAAGGGAATTATAATGTCACCCTTCACTGGCATGGAGTGAAGCAACCAAGAAATCCTTGGTCTGACGGGCCAGAGTATGTAACGCAGTGTCCCATCAAAGCAGGAGCTAATTTCAGTTATGAGCTGATATTCTCGACAGAAGAAGGAACCCTATGGTGGCATGCCCACAGT…	MGLKKNLKLVLLGFLLLNLFVFSMAKKTIPSIDFVLNETSYTRLCSTKKILTVNGLFPGPALHVRKGDRLIVNVQNQGNYNVTLHWHGVKQPRNPWSDGPEYVTQCPIKAGANFSYELIFSTEEGTLWWHAHSDWSRATVHGPIIIYPKVGTNYPFPKPHAEFPIVLASWFKGDVMEIIQTALANGGEPNISDAFTINGQPGDLYNCSKPGTFRIMFDFGKTYLLRIINSIMNEEMFFMVADHNLTVVGMDGAYLKPIKTDYIMITPGQTMDVLITANQSLSHYYMAARAYAGVVYDNTTTTAIVEYNGNYTSPLTPVFPNLPNYTDINAVTNFTRRLRALASTQHPVDVPKVVDIRLVITLSVNTLPCANNSCDGPNGSRLAASMNNISFVDPKVDIL…
CsLAC37	CSS0047533.1	ATGGAGTTCAAGAAAAGCTTGAACTTGGAGCTCCTAGTGGCTTTGCTCTTGAATGTGTGTGTTTTTTGTATCTCCGCCAAGCCCATCCCTACCATTAATTGGGTTCTGACGGAAACTAAATACACACGGTTGTGTAGCACAAAGAAGATATTGACAGTAAATGGACTATTTCCAGGGCCAACTTTGCGTGTCCACAAAGGTGATAGAATTATAGTGAATGTGAAGAACCAAGGCAAGTATAATGTCACCATTCACTGGCATGGAGTAGAGCAACCAAGAAATCCGTGGTCAGATGGACCAGAATATATCGCACAGTGTCCTATCAAACCAGGAGCAAATTTCAGTTATGATATCATATTCTCAGAGGAGGAAGGAACCTTATGGTGGCATGCTCACAGT…	MEFKKSLNLELLVALLLNVCVFCISAKPIPTINWVLTETKYTRLCSTKKILTVNGLFPGPTLRVHKGDRIIVNVKNQGKYNVTIHWHGVEQPRNPWSDGPEYIAQCPIKPGANFSYDIIFSEEEGTLWWHAHSDWSRATVHGPIIVYPKAGTTYPFPMPDAEFPIVLASWFKGDVMEIIQEALISGDEPNKSDALTINGQPGDLYNCSKRGTFKILFDYGKTYLLRVINSIMNEEMFFMVAGHKLTVVGMDGAYIKPLNTRYILITPGQVMDILVTANRRRSHYYMAARASAGVVYDNTTTTAIIQYSGNYTIPSTPKFPNLPNYTDIDAVTNFVRRIKALASKEHPIDVPKKVDTRLFITISVGTLPCATNGSCTGPNGNKLAGSLNNASFENPEIDV…
CsLAC38	CSS0037353.1	ATGCCGCTAAATTCAGCGGCAGTTATATGCCTAGCCGTGTGTCTGATCGCCATTGTCGGAGCTGAAGATCCGTACAGGTTCTTCAATTGGAATGTCACTTACGGAGACATCTATCCCCTAGGTTTTCGCCAACAGGGAATTCTCATCAATGGACAATTTCCAGGTCCTGATATATACTCTGTGACCAATGACAATCTCATTATCAACGTCTTCAACAGCTTGGATGAGCCTTTTCTACTCTCCTGGAATGGAATTCAACAGAGGAGAAATTCTTATGAAGATGGAGTTTTCGGAACCACATGCCCCATACCTCCAGGGAAGAACTTCACTTACATTCTCCAAGTGAAGGATCAAATTGGAAGTATTAGGATCCTCAGTCGCCCTCTAATTCCCGTCCCC…	MPLNSAAVICLAVCLIAIVGAEDPYRFFNWNVTYGDIYPLGFRQQGILINGQFPGPDIYSVTNDNLIINVFNSLDEPFLLSWNGIQQRRNSYEDGVFGTTCPIPPGKNFTYILQVKDQIGSIRILSRPLIPVPFADPAGDYTVLIGDWYKSNHTDLKAILDRGKKLHLVDGILINGRGPNGVSFSVEQGKTYRLRISNVGLQNSLNFRIQGHKMKLVEVEGTHTLQTTYSSLDVHLGQSYSVLVTADQPAQDYYIVVSTRFTTPVVTTTAVLRYSNSAGPVSGPPPGGPTIQVDWSLNQARSIRTNLTASGPRPNPQGSYHYGLINTTKTIRLANSAGLVNGKQRYAVNSVSFLQPDTPLKLADYFQIGGVFRVGSISDYPNGGGIYLDTSVLGTDYRA…
CsLAC39	CSS0001101.1	ATGAAAATGGCAACAAGTTATAGATGGTTACAAGGATGCCACTCTCTCTTCACTTTCCTCCTCATTTTCCTTTCTTGCCACACTAACGCTGCATTGAAGAAGTACGACTTCAATGTACAAGTGAAGAATGTGAGCAGGCTGTGCCATTCCAAACCAATCGTTATGGTGAATGGAATGTTCCCAGGACCTACTGTTTTTGTTAGAGAAGGAGATCAACTCCTTGTAAAAGTCTCCAACTTTGCACAATACAACATATCCATTCATTGGCATGGTTTGAAACAATTTCGCAATGGCTGGTCAGACGGACCTGCATACATAACACAATGTCCGATTCAGACTGGCCAAAGCTACACTTACAATATTACTGTCATGGGACAACGAGGAACACTATGGTGGCAT…	MKMATSYRWLQGCHSLFTFLLIFLSCHTNAALKKYDFNVQVKNVSRLCHSKPIVMVNGMFPGPTVFVREGDQLLVKVSNFAQYNISIHWHGLKQFRNGWSDGPAYITQCPIQTGQSYTYNITVMGQRGTLWWHAHISWLRATVYGTIVIMPKEGTPYPFPQPYQETNIILGEWWNHDVETMINQANQLGQAPQLSDAHTINGKPGPLFPCSEKYTFAMEVESSKTYLLRIINAAIDDDLFFAIAGHNMTVVEIDAVYTKPFTTEAILITPGQTTNVLVKADQPPSRYFMATRPFMDAPVPVDNKTATAILQYKSIPNTVLPSLPLLPAPNDTKFFFNYNSKLKSLNTPQFPAKVPLKVDRHLFYTIGLGINPCPTCQNGTKIEASLNNITFVMPKVGLL…
CsLAC40	CSS0030617.1	ATGGGTTCAAGCTTCCCAAGGGTTGTGCTCTTTGTCTTGAGTTGTTTATGGGTTTTAGCAGAGCTTGTGCTTGCAAAACATGGAGGCATCACAAGGCACTACAAGTTTGATATCAAGTTGCAAACTGTGACAAGGTTGTGCCAAACAAAGAGCATTGTGACAGTCAATGGGCAGTTTCCAGGGCCTCAGATTATTGCTAGGGAAGGTGACACAGTGATAGTTAAGGTTGCTAACCATGTCCAGAACAATATCACTATTCATTGGCATGGAATAAGGCAGCTAAGGAGTGGATGGGCAGATGGACCTGCATATGTTACGCAGTGCCCAATTCAAACAGGCCAGACTTATGTATACAAGTTCACCATCACTGGCCAGAGAGGGACCTTGTTTTGGCATGCC…	MGSSFPRVVLFVLSCLWVLAELVLAKHGGITRHYKFDIKLQTVTRLCQTKSIVTVNGQFPGPQIIAREGDTVIVKVANHVQNNITIHWHGIRQLRSGWADGPAYVTQCPIQTGQTYVYKFTITGQRGTLFWHAHISWLRVTLYGPIVILPKRNIPYPFPQPHKEVPIIFGEWWKANTETVINQALQTGGAPNLSDAFTINGLPGPFYNCSAKDTFKLKVNPGKTYLLRLINAALNDELFFSIANHTLTVVEADAIYTKPFKTNIVLITPGQTTNVLLKTKHHHPKTSFLIFARPYATGPAPFDNTTTAAILEYHHPSSNNKTTKLPLLKPSLPKFNDTIFATNFNKKIRSLANAKFPANLPKTVDKKFFFTVGLGVSQCSQNQTCQGPNNMRFKASINN…
CsLAC41	CSS0045289.1	ATGACTAATTCTGTTGTCTCTTCACCAGTGGCATTCATGGCAGTTATCATCTTCTCATTGGCAACACTGTCTCTCCTTCCTCGGCTTGCACTTGCCCAGGATGCAGGTGTAACCAGGCATTACACATTTGATATCCAATTGCAAAATGTGTCGCGGCTGTGCCACATGAAGAGCATGGTTACTGTCAATGGGAAATATCCAGGGCCACGCATTGTGGCCAGGGAGGGTGACAAGCTTCTGATAAAAGTGGTTAACCATGTTCAGCACAATATATCAATCCACTGGCATGGCATTCGACAGCTTCAGACTGGATGGGCTGATGGGCCGGCATACATAACTCAGTGCCCCATACAAACTGGCCAAAGCTACGTGTACAATTTCACTATTGTTGGCCAAAGA…	MTNSVVSSPVAFMAVIIFSLATLSLLPRLALAQDAGVTRHYTFDIQLQNVSRLCHMKSMVTVNGKYPGPRIVAREGDKLLIKVVNHVQHNISIHWHGIRQLQTGWADGPAYITQCPIQTGQSYVYNFTIVGQRGTLFWHAHISWLRATVYGPLIILPKRNISYPFAKPHKEVPIIFGEWFNADPEAIISQALQTGGGPNVSDAYTINGLPGLLYNCSAKDTFKLKVKPGKTYLLRLINAALNDELFFSIANHTLTIVEADAIYTTNVLLKAKPYFPGATFLMIARPYVTGLGTFDNSTVAGILEYESPLLHSALPIKKLPLFKPTLPPLNDTSFATNFSKKLRSLAISLGTRPCDNNQTCQGPNGTKFSASVNNVSFVQPNTALLQAHFFGQSFGVYNS…
CsLAC42	CSS0029337.1	ATGGCTACTTATGTTCTTCTCTCTTCATCGGTGGCATTCATGGGAGTTATCGTCTTCTCGTTGATAACATTGTCTCTCCTTCCTCAACCAGCACTTGCCACGGATGCAAGTGTAACCAGGCACTACACATTTAATATCCAATTGCAAAATGTGACGCGGCTGTGCCACACGAAGAGCATGGTTACTGTGAATGGGAAATTTCCAGGGCCGCGCATTGTGGCCAGGGAGGGCGATAGGCTTTTGATAAAAGTGGTTAACCATGTTCAGAACAATATGTCAATCCATTGGCATGGAATTCGACAGCTTCAAACCGGGTGGGCTGATGGGCCGGCATACATAACTCAGTGCCCCATACAAACCGGCCAGAGCTACGTGTACAATTTCACCATTGTTGGCCAG…	MATYVLLSSSVAFMGVIVFSLITLSLLPQPALATDASVTRHYTFNIQLQNVTRLCHTKSMVTVNGKFPGPRIVAREGDRLLIKVVNHVQNNMSIHWHGIRQLQTGWADGPAYITQCPIQTGQSYVYNFTIVGQRGTLFWHAHISWQRATVYGPLIILPKRNASYPFAKPYKEVPVIFGEWFNADPEAIINQALQTGGGPNVSDAYTINGLPGPLYNCSAKDTFKLKVKPGKAYLLRLINAALNDELFFSIANHTLTIVEADAIYVKPFETNTLLITPGQTTNVLLKAKPYFPGATFLMTARPYVTGLGTFDNSTVAGILEYQSPLLHSALPIKKLPLFKPTLPPLNDTSFATNFSKKLRSLASAQYPANVPQKVDKRFFFTISLGTRPCDKNQTSSVNN…
CsLAC43	CSS0040822.1	ATGGGTTCTTCTTCATTTATTCCATCTCCACCATTTGTGGGTGTTTTACTCTGCATATTATTCACTGTTGCAAGTGCAAAGCATGCAAGCATTACAAGGCACTACAAGTTCAATGTAAGATTGCAAAATGTGACAAGATTGTGCCATACAAAGACTATTTTGACTGTCAATGGGAAGTTTCCTGGCCCTCGGATTATTGCTAGAGAGGGCGATCGTATGTTGATCAAGGTTGTCAATCATGTTCCCAACAATGTCAGCTTCCATTGGCATGGAATTAGGCAACTTCAGAGTGGATGGGCAGATGGGCCATCCTATGTGACTCAGTGCCCTATACAAACAGGGCAGACCTATGTGTACAACTTCACCATTGTCGGGCAAAGGGGAACTCTGTTTTGGCAT…	MGSSSFIPSPPFVGVLLCILFTVASAKHASITRHYKFNVRLQNVTRLCHTKTILTVNGKFPGPRIIAREGDRMLIKVVNHVPNNVSFHWHGIRQLQSGWADGPSYVTQCPIQTGQTYVYNFTIVGQRGTLFWHSHISWLRATLYGPLIILPKHNVSYPFPKPHKEVPILFGEWWNADTEAVINQALQTGAGPNNSDAYTINGLPGPLYNCSANETFKLNVKPGKTYLLRLINAALNDDLFFRIQNHSLTIVEADAVYVKPFQTDTLLIAPGQTTNVLLKTNPNTNNTAFLMAASPYSTAASGTFDNTTIVGVLEYGKNPSISSFSNASLGLPFPILPLINATSFVANFTSTFRSLNTVKFPANKVPKTVQRRFFFTVGLGTNPCPKNQTCQGPNGTKFS…
CsLAC44	CSS0006379.1	ATGCCCTCCGGCCGGCCACTTTTTTTGCTCTTCTATAGCTCTCTCTGCTTGTTTGCTGTTGTTGCTTTAGCTGAAGACCCATTTGTGTTCTATGATTGGACTGTCTCCTACACCACTGCCTCTCCACTTGGTGTTAAGCAACAGGTGATTGGAATTGACGGACAATTCCCTGGACCCATTCTCAGTGCCACCACAAACTGGAATGTTGTTGTAAATGTCAAGAATAATCTCGATGAGCCATTCCTTATCACATGGAATGGCATACAGCATAGGAAAAATGCGTGGCAGGATGGTGTCTTAGGGACTAATTGTCCTATCCCTTCTGGTTGGAATTGGACATATCAATTTCAGGTTAAAGATCAGATAGGGAGTTTCTTTTATTTTCCCTCACTAAACTTC…	MPSGRPLFLLFYSSLCLFAVVALAEDPFVFYDWTVSYTTASPLGVKQQVIGIDGQFPGPILSATTNWNVVVNVKNNLDEPFLITWNGIQHRKNAWQDGVLGTNCPIPSGWNWTYQFQVKDQIGSFFYFPSLNFQRAAGGYGGIIVNNRDIIAVPFGTPDGDITLLISDWYIKSHKELRKDVEKGIDLGAPDGILFNGLGPYRYDAALVRDGIAYETINVDPGKTYRLRVHNVGISTSLNFRIQNHNLLLVETEGSYTVQQNYANMDIHVGQSYSFLVTMDQNASSDYYIVASSRFVNSSAWARATGVAILHYSNSQGPVSGPLPDPPNEYDSFFSMNQARSIRALSNTGDITVTEVFVIHNRPAELIDGKWRTTLNGISYLASATPLMLAQQFDIPGVY…
CsLAC45	CSS0030509.1	ATGGGTAGAGTGTCCACGTTCACAGTGGCGGTGGCAACCACCGCTTTGTTGATGTGCCTTTGGGTTGGGGTACAGGCGGAGGACCCTTACCTGTTCTTCGAGTGGAACGTCAGCTATGGGACAATCTCCCCCTTGGGTGTCCCTCAGGAAGGCATCCTCATCAATGGTCAATTCCCGGGGCCTAAGATCAACTGCACCTCCAACAATAACATCGTTGTCAACGTCTTCAACAACCTCGACGAGCCTTTCCTCCTAACTTGGTATGGTATCCAGCACAGGAAGAACTCTTGGCAAGACGGTACCCCCGGAACCATGTGCCCAATCATGCCCGGTACCAACTATACCTATCACTTTCAAGTCAAGGACCAGATCGGAAGCTTCTATTACTTCCCCACCACA…	MGRVSTFTVAVATTALLMCLWVGVQAEDPYLFFEWNVSYGTISPLGVPQEGILINGQFPGPKINCTSNNNIVVNVFNNLDEPFLLTWYGIQHRKNSWQDGTPGTMCPIMPGTNYTYHFQVKDQIGSFYYFPTTGLHRASGGIGGLQIHSRNLIPVPFDAPADDYSVIIGDWYTKGHKALKKLLDSGRTLARPDGIQINGKSGKVGEQQPVLFTMEAGKTYRYRVCNVGLKTSLNLRIQGHTLKLVEMDGSHTVQNVYDSLDIHVGQCFSVLVTANQEPKDYYMVVSSRFTKHPLTAVGIVRYANGKGPASAELPPPPPETANGIAWSINQFRSFRWNLTASAARPNPQGSYHYGKINITRTIRLVNSRSYVNGNLRYAINGVSHKDESTPLKLAEYYGI…
CsLAC46	CSS0026359.1	ATGGCTTCCCATAGCGTTGTTTCACTGTTCTTCATCTACATTTCTTTGTTCTCGAGCCTCTGTTTAGCTGACGATCCATTTGTTAGCTACGAATTTGTGCTCTCTTACATCACAGCTTCTCCTTTGGGTATTCCCCAACAGGTTATTGCTATTAATGGTCATTTCCCAGGGCCTGTCATTAATGTGACTACTAACAACAATGTAGTTGTCAATGTGAGGAACAAATTAGATGAGGACCTTCTCATAACTTGGGCTGGTATTCAACAGAGGAGAAGTTCTTGGCAAGATGGGGTACTCGGCACGAACTGTCCAATTCCTCCAAAGTGGAATTGGACTTACCAATTCCAAGTGAAGGATCAGATTGGGAGTTTCTTTTACTTCCCATCGCTCAATTTTCAA…	MASHSVVSLFFIYISLFSSLCLADDPFVSYEFVLSYITASPLGIPQQVIAINGHFPGPVINVTTNNNVVVNVRNKLDEDLLITWAGIQQRRSSWQDGVLGTNCPIPPKWNWTYQFQVKDQIGSFFYFPSLNFQRASGGYGGFIINNRDIIPIPFATPDGDITILIGDWYTRNHTALRRELNGGKNLGMPDGVLINGKGPYRYNTTLVPDGIDYETIDVHPGKTYRIRVHNVGVSTSLNFRIQNHNLLLAETEGSYTVQQNYTSLDIHVGQSYSFLVTMDQNASSDYYIVASARFVNESLWQRVTGVGILHYSNSKGKASGPLPDPPNDQFDKTFSMNQARSIRWNVSASGARPNPQGSFRYGSINVTDIYVLKNKPPVTINGKLRTTLSGISFVNPATP…
CsLAC47	CSS0002431.1	ATGGCTTCTCATAGTGTTGTCTTGCTCTTCTTTACCTACATTTCTTTGTTCACCAGCCTCTGTTTCGCTGACGATCCGTTTGTTAGCTACGAATTTGAGGTTTCTTACATTACTGCTTCACCTCTAGGTGTGCCGCAACAGGTTATTGCCATTAATGGTAATTTTCCAGGGCCTACCATTAATGTAACTACTAACAACAATGTTGTCGTCAATGTACGGAACAAATTAGATGAGGACCTTCTCATGACTTGGGCTGGTATTCATCAGAGGCGAAGTTCTTGGCAAGATGGGGTATTGGGCACGAATTGCCCGATTCCTTCCAAGTGGAATTGGACTTACCAATTCCAAGTGAAGGATCAGATTGGGAGTTTCTTTTACTTCCCGTCGACCAATTTTCAA…	MASHSVVLLFFTYISLFTSLCFADDPFVSYEFEVSYITASPLGVPQQVIAINGNFPGPTINVTTNNNVVVNVRNKLDEDLLMTWAGIHQRRSSWQDGVLGTNCPIPSKWNWTYQFQVKDQIGSFFYFPSTNFQRASGGYGGFIINNRPIIPIPFATPDGDITIMIGDWFTRNHTVKILGCRMVFLLTGKGPYKYNSTLVPDGIDYETIDVHPGKTYRFRVSNVGVSTSLNFRIQNHNLLLAETEGSYTVQQNYTSLDIHVGQSYSFLVTMDQNASTDYYIVASARFVNESLWQRVTGVAILHYSNSKGKASGPLPDPPNDQYDKTFSMNQAKSIRWNVSASGARPNPQGSFRYGSINVTDIYVLKNKPPVTINGKRRTTLSGISFVNPATPIRLADQFK…
CsLAC48	CSS0036218.1	ATGGCTTCTCATAGTGTTGTCTTGCTCTTCTTTACCTACATTTCTTTGTTCACCAGCCTCTGTTTCGCTGACGATCCGTTTGTTAGCTACGAATTTGAGGTTTCTTACATTACTGCTTCACCTCTAGGTGTGCCGCAACAGGTTATTGCCATTAATGGTAATTTTCCAGGGCCTACCATTAATGTAACTACTAACAACAATGTTGTCGTCAATGTACGGAACAAATTAGATGAGGACCTTCTCATGACTTGGGCTGGTATTCATCAGAGGCGAAGTTCTTGGCAAGATGGGGTATTGGGCACGAATTGCCCGATTCCTTCCAAGTGGAATTGGACTTACCAATTCCAAGTGAAGGATCAGATTGGGAGTTTCTTTTACTTCCCGTCGACCAATTTTCAA…	SVVLLFFTYISLFTSLCFADDPFVSYEFEVSYITASPLGVPQQVIAINGNFPGPTINVTTNNNVVVNVRNKLDEDLLMTWAGIHQRRSSWQDGVLGTNCPIPSKWNWTYQFQVKDQIGSFFYFPSTNFQRASGGYGGFIINNRPIIPIPFATPDGDITIMIGDWFTRNHTALRRALNGGKDLGMPDGVLINGKGPYKYNSTLVPDGIDYETIDVHPGKTYRFRVSNVGVSTSLNFRIQNHNLLLAETEGSYTVQQNYTSLDIHVGQSYSFLVTMDQNASTDYYIVASARFVNESLWQRVTGVAILHYSNSKGKASGPLPDPPNDQYDKTFSMNQAKSIRWNVSASGARPNPQGSFRYGSINVTDIYVLKNKPPVTINGKRRTTLSGISFVNPATPIRLA…
CsLAC49	CSS0019151.1	ATGAAAATGGGAGGCAGCTATGCTTTGCTAATGGTGGGACTTCTTGTCCTTGTGGGTGTTCTGCCTTCTCATTCTTCATCAAACACCAAGCAGTTTCATTTCAATGTTGAGTGGAAAAAAGTAACCCGTTTATGTAATACAAAGCCAATTTTAACGGTGAATGGAGAGTATCCAGGGCCAACTATAGCTGTGAATGAAGGTGATAATGTTGATATCAAAGTCACCAACAGTGTTGATAGGAACACCACTTTACATTGGCACGGAATAAAGCAGCTAAGAACTGGATGGGCAGATGGACCAGCTTATATAACCCAATGCCCTATCAGAAGAGGGCAGTCCTATACTTACAAGTTCACCGTTACAGAACAGAGGGGTACCCTATTGTGGCATGCCCATCTC…	MKMGGSYALLMVGLLVLVGVLPSHSSSNTKQFHFNVEWKKVTRLCNTKPILTVNGEYPGPTIAVNEGDNVDIKVTNSVDRNTTLHWHGIKQLRTGWADGPAYITQCPIRRGQSYTYKFTVTEQRGTLLWHAHLSWQRASLYGAFLIYPRLPYPISAPIQSEIPIIFGEWWNRDVEAVESEMMIFGGGPGSSDAYTINGMPGPLYPCSIQDTFIQTIDRGKTYMFRIINAAMNNELFFAVANHTLTVIEVDACTLTTAIMIAPGQTTNVLLTANQVPDPTGTFVMAARPYVTSAFPFDKTTTIGFLKYNALESDTIKTAVKPCSHLPQNLPQMNDSDFATKFSNKIRSLASTKYPCNVPKKINKRVTTTISLNLQDCGGNKTCKGLYGKRFLASMNNQSF…
CsLAC50	CSS0022921.1	ATGGAAACAAAAATTACAAAAACACAAACTTGCAAAGTAAAGGTTCATTGCCATAGAAAGATGTTGTCTACCATGAAGGTGTCCTTGTTGCAATTTCTAGGTTTTCTTTTGCTTAGTTGGCTCATTCATTGTCATGCTTGGGCTCGCTACAAGTTTGTGGTGAAGGAAACACCATACACAAGGCTATGCAGCACAAAGCCCATACTGACAGTGAATGGACAATTTCCTGGACCAACTCTATATGTTAACAAAGGAGAGACAATAATAGTTGATGTTTATAACCGAGCCAAAGATAACATCACCATTCACTGGCATGGAGTAAGACAACCAAAGAACCCATGGACAGATGGTCCCGAATTTATCACACAATGTCCTATTCGACCGGGAGGGAAGTTTAGC…	METKITKTQTCKVKVHCHRKMLSTMKVSLLQFLGFLLLSWLIHCHAWARYKFVVKETPYTRLCSTKPILTVNGQFPGPTLYVNKGETIIVDVYNRAKDNITIHWHGVRQPKNPWTDGPEFITQCPIRPGGKFSQKIIFSTEEGTLWWHAHSDWSRATVHGAIVVYPKNGTSYPFPKPYAEVPIILGEWWKQDIMQLLDTFLKTGGDPNTSNAYTINGQPGDLYPCSKSDTFKLMVDHGKTYLLRMINAAMSDILFFSIANHQLTVVGTDASYTKPFKTDYITISPGQTMDVLLEANQPLGQYYMAARVFSSFNIVTFDSTTTTAIVHYNANYTSPPPPPSFPQNLPYYNDTNASSTYARGLRSLDSPDHPINVPLNMSTKLIFTISVNAIPCANDSCAG…
CsLAC51	CSS0028888.1	ATGGGTAGCATGAAGACGACGTTCGTGGCAGCCGCATTGCTGCTTTGCTTATTGGCCGGGGTGTCAGTGGTACGGGCAGAGGACCCGTACCTATTCTTCGAGTGGACTGTCACTTACGGGACAATTTCGCCGGTGGGAGTCCCCGTGCAAGCAATCCTCATCAATGGTCAGTTTCCAGGGCCTAAGATCAATTGCACCTCCAACAACAACATTGTTGTTAATGTCTTCAACAAACTCGATGAGCCGTTTCTCCTGACCTGGTACGGGATCCAGCAAAGGAAGAACTCGTGGCAAGACGGTACGCTTGGAACCATGTGCCCAATCCAACCGGGCACAAACTACACATTCAAATTCCAGGTCAAGGACCAGATTGGAAGCTACTACTATTTCCCAACCACT…	MGSMKTTFVAAALLLCLLAGVSVVRAEDPYLFFEWTVTYGTISPVGVPVQAILINGQFPGPKINCTSNNNIVVNVFNKLDEPFLLTWYGIQQRKNSWQDGTLGTMCPIQPGTNYTFKFQVKDQIGSYYYFPTTGLQRASGGIGGLQVHSRLLIPVPFDAPADEYFVIAGDWYNKGHKSIQKQLDTGRSLGRPDGIQINGKSGKVGGSNEPMFNMEAGKIYRYRVCNVGMKTSLNFRIQGHSLKLVEMEGSHTVQNVYDSLDVHIGQCFSVLVEANQEPNDYYMVFSSRFTKQPLTSVAVIRYANGKNSPSSELPAPPPETATGIAWSINQFRSFRWNLTASAARPNPQGSYHYGKINITRTIKLVNSRNNVDGKLRYAINGVSHVEPTTPLKLVEYYGI…
