# Supplementary material for: Comprehensive analysis of the laccase gene family in tea plant highlights its roles in development and stress responses
Source: BMC Plant Biol. 2023 Mar 7;23:129. doi: 10.1186/s12870-023-04134-w (PMC9990228; doi:10.1186/s12870-023-04134-w)
Supplement: Supplementary file 2 — Additional file 2: Table S2. Primers developed for six CsLAC genes for qRT‒PCR and CsLAC3 for subcellular localization. [file 12870_2023_4134_MOESM2_ESM.xlsx]

## Sheet: Sheet1
Table S2 Primer pairs of six CsLAC genes for qRT-PCR and CsLAC3 for subcellular locolization.
	Gene name	Forword sequence (F)	Reverse sequence (R)	Tm (°C)
qRT-PCR	CsLAC3	TGGACTGTCACTTATGGAAC	TCAAGAGAAAAGGGTCGTCG	60
	CsLAC17	GTTGAAAACCGACCAGCCAC	CCCAATGAGGCGCATTTACG	55
	CsLAC21	TTATGAATGGGCCTCACTGG	TTGCACCTAATCGTTGCTTG	61
	CsLAC38	ACACAACTCACACAAACCTC	GGATAGATGTCTCCGTAAGT	57
	CsLAC43	ACAACTGCTCTCCTCCAGTC	GTTAGGTGGTGTCCCGGTAT	61
	CsLAC51	AAGTGAGAAAGGGAGGAGG	CTGACCATTGATGAGGATTGC	60
	CsGAPDH	TTGGCATCGTTGAGGGTCT	CAGTGGGAACACGGAAAGC	58
Subcellular locolization	CsLAC3	spe1: GACAGCCCAGATCACTAGTATGGGGAGATCAGTGTTACT	BamH1: CTTGCTCACCATGGATCCAGGGTGTTGTCCAACAGCT	56
