# Supplementary material for: Comprehensive analysis of the laccase gene family in tea plant highlights its roles in development and stress responses
Source: BMC Plant Biol. 2023 Mar 7;23:129. doi: 10.1186/s12870-023-04134-w (PMC9990228; doi:10.1186/s12870-023-04134-w)
Supplement: Supplementary file 3 — Additional file 3: Table S3. Proteins interacting with LAC proteins in Arabidopsis and C. sinensis. [file 12870_2023_4134_MOESM3_ESM.xlsx]

## Sheet: Sheet1
CsLACs	Genome ID of BnGRASs	Orthologous AtLACs (ID/Name)	Interaction proteins of AtLACs (ID/Name)	Annotation information	Score value
CsLAC1	CSS0015036.1	AT5G01190.1/LAC10	AT5G44030.1/CESA4	Cellulose synthase A catalytic subunit 4 [UDP-forming]	0.621
CsLAC23	CSS0030904.1		AT2G32610.1/CSLB01	Cellulose synthase-like protein B1	0.637
			AT4G18780.1/IRX1	Cellulose synthase A catalytic subunit 8 [UDP-forming]	0.646
			AT4G36890.1/IRX14	Nucleotide-diphospho-sugar transferases superfamily protein	0.596
			AT3G50220.1/IRX15	Irregular xylem protein (duf579)	0.663
			AT5G17420.1/IRX3	Cellulose synthase A catalytic subunit 7 [UDP-forming]	0.6
			AT5G15630.1/IRX6	COBRA-like extracellular glycosyl-phosphatidyl inositol-anchored protein family	0.661
			AT2G37090.1/IRX9	Nucleotide-diphospho-sugar transferases superfamily protein	0.664
			AT2G30900.1/TBL43	Trichome birefringence-like 43	0.637
CsLAC7	CSS0047304.1	AT5G03260.1/LAC11	AT5G62000.1/ARF2	Auxin response factor 2	0.673
CsLAC39	CSS0001101.1		AT3G21550.1/DMP2	Transmembrane protein, putative (duf679 domain membrane protein 2)	0.701
			AT1G20340.1/DRT112	Plastocyanin major isoform, chloroplastic	0.668
			AT2G21660.1/GRP7	Cold, circadian rhythm, and rna binding 2	0.687
			AT4G39260.1/GRP8	Cold, circadian rhythm, and RNA binding 1	0.687
			AT2G38080.1/IRX12	Laccase/Diphenol oxidase family protein	0.64
			AT1G76100.1/PETE1	Plastocyanin minor isoform, chloroplastic	0.668
			AT4G35350.1/XCP1	Xylem cysteine peptidase 1	0.628
CsLAC8	CSS0004662.1	AT2G46570.1/LAC6	AT4G30080.1/ARF16	Auxin response factor 16	0.674
			AT1G19220.1/ARF19	Indole-3-acetic acid inducible 22	0.674
			AT5G62000.1/ARF2	Auxin response factor 2	0.675
			AT5G60450.1/ARF4	Auxin response factor 4	0.674
			AT5G37020.1/ARF8	Auxin response factor 8	0.674
			AT5G20730.1/NPH4	Transcriptional factor B3 family protein / auxin-responsive factor AUX/IAA-related	0.674
			AT2G01880.1/PAP7	Purple acid phosphatase 7 (PAP7)	0.629
			AT2G01890.1/PAP8	Tartrate-resistant acid phosphatase type 5	0.637
CsLAC14	CSS0050170.1	AT5G60020.1/LAC17	AT5G44030.1/CESA4	Cellulose synthase A catalytic subunit 4 [UDP-forming]	0.802
CsLAC15	CSS0032027.1		AT3G16920.1/CTL2	Chitinase-like protein 2	0.809
CsLAC40	CSS0030617.1		AT2G45480.1/F4L23.1	Growth-regulating factor 9	0.724
CsLAC41	CSS0045289.1		AT5G03170.1/FLA11	Arabidopsis fasciclin-like arabinogalactan-protein 11	0.723
CsLAC42	CSS0029337.1		AT5G54690.1/GAUT12	Galacturonosyltransferase 12/13/14/15	0.712
CsLAC43	CSS0040822.1		AT4G18780.1/IRX1	Cellulose synthase A catalytic subunit 8 [UDP-forming]	0.792
			AT2G38080.1/IRX12	Laccase/Diphenol oxidase family protein	0.816
			AT5G17420.1/IRX3	Cellulose synthase A catalytic subunit 7 [UDP-forming]	0.739
			AT5G15630.1/IRX6	COBRA-like extracellular glycosyl-phosphatidyl inositol-anchored protein family	0.728
			AT1G32100.1/PRR1	Pinoresinol/lariciresinol reductase	0.747
CsLAC11	CSS0041657.1	AT2G30210.1/LAC3	AT2G28350.1/ARF10	Auxin response factor 10	0.65
			AT4G30080.1/ARF16	Auxin response factor 16	0.587
			AT5G62000.1/ARF2	Auxin response factor 2	0.607
			AT1G30330.2/ARF6	Auxin response factor 6	0.592
			AT2G02850.1/ARPN	Basic blue protein	0.645
			AT2G36100.1/CASP1	Uncharacterised protein family (UPF0497)	0.682
			AT5G03570.2/IREG2	Solute carrier family 40 (iron-regulated transporter), member 1	0.677
			AT2G01880.1/PAP7	Purple acid phosphatase 7 (PAP7)	0.631
			AT2G44790.1/UCC2	Uclacyanin-2	0.738
CsLAC16	CSS0044116.1	AT3G09220.1/LAC7	AT5G44030.1/CESA4	Cellulose synthase A catalytic subunit 4 [UDP-forming]	0.882
CsLAC17	CSS0010479.1		AT5G03570.2/IREG2	Solute carrier family 40 (iron-regulated transporter), member 1	0.731
CsLAC18	CSS0030703.1		AT2G01880.1/PAP7	Purple acid phosphatase 7 (PAP7)	0.703
CsLAC19	CSS0013370.1		AT1G78240.1/TSD2	S-adenosyl-L-methionine-dependent methyltransferases superfamily protein	0.638
CsLAC20	CSS0010391.1
CsLAC21	CSS0020412.1
CsLAC22	CSS0023848.1
CsLAC24	CSS0013475.1
CsLAC28	CSS0048878.1
CsLAC29	CSS0045107.1
CsLAC30	CSS0010920.1
CsLAC31	CSS0008882.1
CsLAC9	CSS0043918.1	AT5G09360.1/LAC14	AT1G54990.1/AXR4	alpha/beta-Hydrolases superfamily protein	0.611
CsLAC34	CSS0036236.1		AT3G16240.1/DELTA-TIP	Delta tonoplast integral protein	0.597
CsLAC35	CSS0007135.1		AT4G36720.1/HVA22K	Receptor expression-enhancing protein 5/6	0.619
CsLAC50	CSS0022921.1		AT2G01880.1/PAP7	Purple acid phosphatase 7 (PAP7)	0.615
			AT2G01890.1/PAP8	Tartrate-resistant acid phosphatase type 5	0.617
			AT4G32300.1/SD2-5	G-type lectin S-receptor-like serine/threonine-protein kinase SD2-5	0.636
CsLAC49	CSS0019151.1	AT1G18140.1/LAC1	AT2G34690.1/ACD11	Glycolipid transfer protein (gltp) family protein	0.648
			AT4G14940.1/AO1	Primary-amine oxidase	0.606
			AT1G20340.1/DRT112	Plastocyanin major isoform, chloroplastic	0.635
			AT3G50870.1/MNP	GATA type zinc finger transcription factor family protein	0.615
			AT2G01880.1/PAP7	Purple acid phosphatase 7 (PAP7)	0.625
			AT1G76100.1/PETE1	Plastocyanin minor isoform, chloroplastic	0.635
