# Supplementary material for: Comprehensive analysis of the laccase gene family in tea plant highlights its roles in development and stress responses
Source: BMC Plant Biol. 2023 Mar 7;23:129. doi: 10.1186/s12870-023-04134-w (PMC9990228; doi:10.1186/s12870-023-04134-w)
Supplement: Supplementary file 4 — Additional file 4: Table S4. Primer pairs for 18 SSR markers and 45 tea plant samples used for SSR marker development. [file 12870_2023_4134_MOESM4_ESM.xlsx]

## Sheet: 18 Primer pairs
Primer pairs of selected 18 SSR markers
Marker ID	Forword sequence (F)	Reverse sequence (R)	Tm (°C)
CsLAC1-1	CCCCACCGCTACACTAATA	CACCACCTGAACATCACAAC	57
CsLAC1-3	AACTCCATATCCATTCCCTC	TGATTCCACCATTCTCCTG	56
CsLAC6	CCATCCATTGGCATGGTATT	CAAAGGTGTCTCCTGGTAAA	57
CsLAC9	CAGGGCCTCCTTTGTATGTC	CTTGCTCCTGGTTTGATTGG	58
CsLAC12	TGTTGAGGTTTATCCCGAATC	GGAGGCTGGTCTGGTATTT	57
CsLAC13	TAGTGACAGTGAATGGGATG	TGTCTGAAGAGTGTCGGTGT	57
CsLAC14	ATAACTGCTCCAAGAAAGGT	GCGACAAAACGAGCAACTAA	56
CsLAC18-1	AAGGGCTGGTCATTCATAC	AGCATTCCACCATTCTCCT	55
CsLAC18-2	AGCCACTTACTAGAAGAATC	AAGAATGCTCCACTACAACA	55
CsLAC28	ATGCTGCTGGAACTAAAGGA	AGGAAATCAAGGTCGTCGTA	57
CsLAC32	GGGATAAGGGATACGAGTTT	TCTAGATCATGGATGGGAGC	57
CsLAC36	CATTGTTTTGGGTATGTCTC	AGGCTTTGAAGCTAGATGAA	55
CsLAC37-1	TTGATGGCTCCTCCCGTTCT	AGGGTGTATTGGCCGATGTA	58
CsLAC37-4	GTGCCTATTGGTTGTTCTGA	TTTCCATCACATCTCCCTTA	56
CsLAC39	ATCCATTCCCTCAGCCTTAT	GTCCTGGTTTCCCATTGATT	57
CsLAC44	CTCTGCTTGTTTGCTGTTGT	TCCTTCCCCAACTTGATTAT	56
CsLAC46	ACAAGTTAGGCGTTAGGATG	GTGGCATGTTGAATGTGAGT	57
CsLAC49	GAGGATTAGGGTCACATTAG	TTTTGGGTCACTGCTCTGTT	57

## Sheet: 45 tea samples
Selected 45 tea samples used for SSR marker development
Sample	Accession name	Germplasm	Cultivation region
1	Guyuchun	LTC	Anhui,China
2	Shifocui	NTC	Anhui,China
3	Anhui 3	NTC	Anhui,China
4	Duokangxiang	LTC	Anhui,China
5	Wancha 91	NTC	Anhui,China
6	Shidachahuangzhong	LTC	Anhui,China
7	Shidacha 2	LTC	Anhui,China
8	Huoshanjinjizhong	LTC	Anhui,China
9	Maoxie	NTC	Fujian,China
10	Huangguanyin	NTC	Fujian,China
11	Dahongpao	PTC	Fujian,China
12	Shuijingui	PTC	Fujian,China
13	Benshan	NTC	Fujian,China
14	Jinmeigui	NTC	Fujian,China
15	Huangjingui	NTC	Fujian,China
16	Zhenghedabaicha	NTC	Fujian,China
17	Meizhan	NTC	Fujian,China
18	Hongyan 12	NTC	Guangdong,China
19	Wuyedancong	PTC	Guangdong,China
20	Xiuhong	NTC	Guangdong,China
21	Guixiang 18	LTC	Guangxi,China
22	Guihong 3	NTC	Guangxi,China
23	Yunkang 37	PTC	Yunnan,China
24	Menghaidaye	LTC	Yunnan,China
25	Hekai	LTC	Yunnan,China
26	Yunkang 10	NTC	Yunnan,China
27	Mengkudaye	NTC	Yunnan,China
28	Anjibaicha	LTC	Zhejiang,China
29	Longjingchangye	NTC	Zhejiang,China
30	Yingshuang	NTC	Zhejiang,China
31	Zhenong 117	NTC	Zhejiang,China
32	Zhenong 317	LTC	Zhejiang,China
33	Ziyan	LTC	Sichuan,China
34	Changyebaihao	LTC	Sichuan,China
35	Mingshanbaihao 131	NTC	Sichuan,China
36	Zhuyeqi	NTC	Hunan,China
37	Zimudan	NTC	Hunan,China
38	Xiaoxianghong	LTC	Hunan,China
39	Xinyang 10	NTC	Hunan,China
40	Qiancha 1	LTC	Guizhou,China
41	Qiancha 4	LTC	Guizhou,China
42	Gancha 3	LTC	Jiangxi,China
43	Damianbai	NTC	Jiangxi,China
44	Shangmeizhou	NTC	Jiangxi,China
45	Echa 4	NTC	Hubei,China
Note: NTC, National tea cultivar; PTC, Provincial tea cultivar; LTC, Local tea cultivar.
